# Supplementary material for: Integrative ceRNA network analysis in monozygotic twins reveals shared and disorder-specific molecular signatures in major psychiatric disorders
Source: BMC Psychiatry. 2026 Feb 14;26:253. doi: 10.1186/s12888-026-07894-5 (PMC13011503; doi:10.1186/s12888-026-07894-5)
Supplement: Supplementary file 2 — Supplementary Tables [file 12888_2026_7894_MOESM2_ESM.xlsx]

## Sheet: Table S1
Table S1 Summary of data sets involved in the study
Discovery Cohort： Twin subjects
RNA-seq										miRNA-seq
ID	Diagnostic status	Age (Years)	Sex	Total reads	Total mapped reads	Total unique mapped reads	Percentage of mapped reads in total reads	Percentage of unique mapped reads in mapped reads		Total reads	Total mapped reads	Percentage of mapped reads in total reads
BDC twin 1	BD	44	Male	49681451	46950634	42274934	0.945033	0.85092		11276633	9301789	0.8249
	BD_Control	44	Male	51154399	47696031	42249810	0.932394	0.825927		11740878	8726148	0.7432
BDC twin 2	BD	17	Male	95014658	84643314	76629613	0.890845	0.806503		11905635	10570535	0.8879
	BD_Control	17	Male	70083075	62114471	56199326	0.886298	0.801896		11810934	7434340	0.6294
BDC twin 3	BD	22	Male	51280855	48332009	40107329	0.942496	0.782111		12063173	7997991	0.663
	BD_Control	22	Male	52866476	49747228	43001065	0.940998	0.81339		13348630	7584349	0.5682
BDC twin 4	BD	22	Male	51538790	49132592	39365888	0.953313	0.763811		13822972	11879621	0.8594
	BD_Control	22	Male	52216314	49858602	39373777	0.954847	0.754051		13634232	11427055	0.8381
BDC twin 5	BD	22	Female	70497936	66524550	51987746	0.943638	0.737436		11397085	10330094	0.9064
	BD_Control	22	Female	49194916	45845927	35637621	0.931924	0.724417		10680905	9774055	0.9151
SDC twin 1	SCZ	33	Female	54184250	50649967	39809731	0.934773	0.73471		15268575	11652377	0.7632
	SCZ_Control	33	Female	44979646	40597394	34467969	0.902573	0.766301		16199890	12951706	0.7995
SDC twin 2	SCZ	23	Female	38266002	35491977	30404953	0.927507	0.794568		16203428	13166532	0.8126
	SCZ_Control	23	Female	44630159	41306344	36017853	0.925525	0.807029		14920788	12027776	0.8061
SDC twin 3	SCZ	46	Male	53047829	50135284	45187734	0.945096	0.85183		11338408	11172447	0.9854
	SCZ_Control	46	Male	54777384	51342803	46039210	0.937299	0.840478		11785618	11576790	0.9823
SDC twin 4	SCZ	NA	Male	49423283	46162665	41106961	0.934027	0.831733		11955717	11586240	0.9691
	SCZ_Control	NA	Male	47178885	44094384	39297888	0.934621	0.832955		12152246	11759301	0.9677
MDC twin 1	MDD	20	Male	77539120	70567666	63086389	0.910091	0.813607		11706090	10429544	0.891
	MDD_Control	20	Male	85021061	77326466	69390863	0.909498	0.816161		12209962	10556274	0.8646
MDC twin 2	MDD	18	Male	48633122	44544247	39044006	0.915924	0.802827		7021507	6431165	0.9159
	MDD_Control	18	Male	44483533	40850166	37408540	0.918321	0.840953		7281043	6618062	0.9089
MDC twin 3	MDD	20	Male	45444265	42235442	35395284	0.92939	0.778872		11122829	10045804	0.9032
	MDD_Control	20	Male	43577227	40230113	34400972	0.923191	0.789425		9187475	8272020	0.9004
Validation Cohort： Public data
Blood External validation data
Progarm ID	Platforms	tissues	Groups	Case	CON	Sex(M/F)	Age
GSE46449	GPL570	leukocytes from whole blood	BD	49	39	88/0	21-70
GSE98793	GPL570	Whole Blood	MDD	64	64	16/48	31-73
GSE27383	GPL570	PBMCs	SCZ	43	29	72/0	NA
GSE124326	HiSeq 2500	Whole Blood	BD	61	170	102/129	18-86
GSE247998	HiSeq 2500	Periperal blood	MDD	73	27	40/60	20-65
GSE263180	NovaSeq 6000	Periperal blood	SCZ	9	20	NA	NA
Bipolar Disorder (BD); Major Depressive Disorder (MDD); Schizophrenia (SCZ)
Brain External validation data
Progarm ID	Platforms	tissues	Groups	Case	CON	Sex(M/F)	Age
GSE53987	GPL570	BD	pfc	17	19	20/16	22-68
			str	17	18	19/16	22-68
		MDD	pfc	17	19	19/16	22-68
			str	16	18	20/14	22-68
		SCZ	pfc	15	19	17/17	22-68
			str	18	18	20/16	22-68
GSE80655	Hiseq 2000	BD	AnCg	24	24	37/11	23-70
			DLPFC	23	24	36/11	23-70
			nAcc	24	22	36/10	23-70
		MDD	AnCg	24	24	39/9	19-72
			DLPFC	23	24	38/9	19-72
			nAcc	22	22	36/8	19-72
		SCZ	AnCg	24	24	42/6	24-70
			DLPFC	24	24	42/6	24-70
			nAcc	23	22	40/5	24-70
Prefrontal cortex (pfc); Striatum (STR); anterior cingulate cortex (AnCg); Dorsolateral prefrontal cortex (DLPFC); nucleus accumbens (NAcc).

## Sheet: Table S2
Table S2 439 DEGs from BDC twins
gene_name	seqnames	start	end	width	strand	source	type	gene_id	gene_type	log2FoldChange	pvalue	FDR	Trend
ABHD14A-ACY1	chr3	51974706	51989183	14478	+	HAVANA	gene	ENSG00000114786	protein_coding	2.55125	0.0299838	0.999897	Up
ACSM3	chr16	20610243	20797581	187339	+	HAVANA	gene	ENSG00000005187	protein_coding	0.990719	0.0304484	0.999897	Up
ACYP2	chr2	53970838	54305300	334463	+	HAVANA	gene	ENSG00000170634	protein_coding	1.27641	0.0102661	0.999897	Up
ADGRG5	chr16	57542643	57591681	49039	+	HAVANA	gene	ENSG00000159618	protein_coding	0.847057	0.0415935	0.999897	Up
AFDN	chr6	167826893	167972023	145131	+	HAVANA	gene	ENSG00000130396	protein_coding	-3.46165	0.0234141	0.999897	Down
AFF4	chr5	132875395	132963634	88240	-	HAVANA	gene	ENSG00000072364	protein_coding	1.23414	0.0101916	0.999897	Up
AKIRIN1	chr1	38991276	39006059	14784	+	HAVANA	gene	ENSG00000174574	protein_coding	3.91274	0.049691	0.999897	Up
ANXA5	chr4	121667946	121696995	29050	-	HAVANA	gene	ENSG00000164111	protein_coding	1.4817	0.0364501	0.999897	Up
APCDD1	chr18	10454635	10489949	35315	+	HAVANA	gene	ENSG00000154856	protein_coding	-4.35544	0.0436893	0.999897	Down
ARHGEF40	chr14	21070273	21090248	19976	+	HAVANA	gene	ENSG00000165801	protein_coding	0.809827	0.0155156	0.999897	Up
ARMCX5	chrX	102599168	102604159	4992	+	HAVANA	gene	ENSG00000125962	protein_coding	2.31775	0.0315663	0.999897	Up
ARPC4-TTLL3	chr3	9793082	9835401	42320	+	HAVANA	gene	ENSG00000250151	protein_coding	2.64511	0.0380176	0.999897	Up
ARRDC2	chr19	18001132	18014102	12971	+	HAVANA	gene	ENSG00000105643	protein_coding	-7.69814	0.000315142	0.319947	Down
BACH2	chr6	89926528	90296843	370316	-	HAVANA	gene	ENSG00000112182	protein_coding	4.91824	4.20197e-05	0.0840269	Up
BASP1-AS1	chr5	17089296	17217047	127752	-	HAVANA	gene	ENSG00000215196	lncRNA	-2.89705	0.0103835	0.999897	Down
BBS1	chr11	66510606	66533613	23008	+	HAVANA	gene	ENSG00000174483	protein_coding	2.58485	0.00448543	0.999897	Up
BCR	chr22	23179704	23318037	138334	+	HAVANA	gene	ENSG00000186716	protein_coding	2.20448	0.0261434	0.999897	Up
BDH2	chr4	103077592	103099870	22279	-	HAVANA	gene	ENSG00000164039	protein_coding	3.2677	0.0327808	0.999897	Up
BISPR	chr19	17405686	17419324	13639	+	HAVANA	gene	ENSG00000282851	lncRNA	2.324	0.0403795	0.999897	Up
BOLA3-DT	chr2	74148007	74151952	3946	+	HAVANA	gene	ENSG00000225439	lncRNA	2.94481	1.36493e-06	0.00715804	Up
BTF3	chr5	73498408	73505667	7260	+	HAVANA	gene	ENSG00000145741	protein_coding	1.19312	0.0445217	0.999897	Up
BUB3	chr10	123154402	123170467	16066	+	HAVANA	gene	ENSG00000154473	protein_coding	2.12952	0.0426317	0.999897	Up
BZW1	chr2	200810594	200827338	16745	+	HAVANA	gene	ENSG00000082153	protein_coding	-8.93004	7.81757e-05	0.136658	Down
C10orf55	chr10	73909969	73922777	12809	-	HAVANA	gene	ENSG00000222047	lncRNA	-4.0115	0.0116107	0.999897	Down
C17orf107	chr17	4899418	4902934	3517	+	HAVANA	gene	ENSG00000205710	protein_coding	1.03732	0.0192101	0.999897	Up
C17orf49	chr17	7014495	7017525	3031	+	HAVANA	gene	ENSG00000258315	protein_coding	3.38416	0.00268616	0.894407	Up
C9orf163	chr9	136483495	136486067	2573	+	HAVANA	gene	ENSG00000196366	lncRNA	2.44156	0.0306438	0.999897	Up
CA1	chr8	85327608	85379014	51407	-	HAVANA	gene	ENSG00000133742	protein_coding	1.73566	0.0496889	0.999897	Up
CCT5	chr5	10249929	10266389	16461	+	HAVANA	gene	ENSG00000150753	protein_coding	7.86744	0.000201991	0.249245	Up
CD4	chr12	6786858	6820799	33942	+	HAVANA	gene	ENSG00000010610	protein_coding	3.97031	0.00129809	0.749821	Up
CD52	chr1	26317958	26320523	2566	+	HAVANA	gene	ENSG00000169442	protein_coding	1.21046	0.00147167	0.749821	Up
CD8B	chr2	86815339	86861924	46586	-	HAVANA	gene	ENSG00000172116	protein_coding	0.822548	0.0338886	0.999897	Up
CD93	chr20	23079360	23086324	6965	-	HAVANA	gene	ENSG00000125810	protein_coding	0.825683	0.0317139	0.999897	Up
CDC37	chr19	10391133	10420121	28989	-	HAVANA	gene	ENSG00000105401	protein_coding	2.78003	0.0380929	0.999897	Up
CDHR5	chr11	616577	626078	9502	-	HAVANA	gene	ENSG00000099834	protein_coding	-2.57	0.0488013	0.999897	Down
CDK14	chr7	90466424	91210590	744167	+	HAVANA	gene	ENSG00000058091	protein_coding	2.73477	0.0495856	0.999897	Up
CDKN2AIP	chr4	183444635	183449064	4430	+	HAVANA	gene	ENSG00000168564	protein_coding	3.31962	0.0311045	0.999897	Up
CDV3	chr3	133573686	133590261	16576	+	HAVANA	gene	ENSG00000091527	protein_coding	0.994234	0.0285695	0.999897	Up
CELSR2	chr1	109249539	109275751	26213	+	HAVANA	gene	ENSG00000143126	protein_coding	3.56082	0.0198648	0.999897	Up
CEP97	chr3	101724534	101770562	46029	+	HAVANA	gene	ENSG00000182504	protein_coding	3.56972	0.0182993	0.999897	Up
CHAF1A	chr19	4402640	4445018	42379	+	HAVANA	gene	ENSG00000167670	protein_coding	-1.17381	0.036672	0.999897	Down
CHMP4B	chr20	33811348	33854366	43019	+	HAVANA	gene	ENSG00000101421	protein_coding	2.17024	0.0292703	0.999897	Up
CHMP7	chr8	23243637	23262000	18364	+	HAVANA	gene	ENSG00000147457	protein_coding	2.57929	0.0451935	0.999897	Up
CLNS1A	chr11	77514936	77637794	122859	-	HAVANA	gene	ENSG00000074201	protein_coding	3.02144	0.00801911	0.999897	Up
CNGB1	chr16	57882340	57971128	88789	-	HAVANA	gene	ENSG00000070729	protein_coding	-4.77518	0.00243302	0.852792	Down
COG3	chr13	45464898	45536701	71804	+	HAVANA	gene	ENSG00000136152	protein_coding	-6.10508	4.40624e-05	0.0840269	Down
COL18A1	chr21	45405165	45513720	108556	+	HAVANA	gene	ENSG00000182871	protein_coding	-1.0396	0.0363581	0.999897	Down
COX11	chr17	54951902	54968703	16802	-	HAVANA	gene	ENSG00000166260	protein_coding	-2.80082	0.0249202	0.999897	Down
CPLX2	chr5	175796310	175884021	87712	+	HAVANA	gene	ENSG00000145920	protein_coding	-4.47528	0.00306652	0.974642	Down
CPNE1	chr20	35626031	35664956	38926	-	HAVANA	gene	ENSG00000214078	protein_coding	3.76258	0.00150129	0.749821	Up
CPNE5	chr6	36740775	36839444	98670	-	HAVANA	gene	ENSG00000124772	protein_coding	3.6433	0.00543099	0.999897	Up
CPOX	chr3	98579446	98593648	14203	-	HAVANA	gene	ENSG00000080819	protein_coding	3.03583	0.0280353	0.999897	Up
CR1-AS1	chr1	207551925	207606555	54631	-	HAVANA	gene	ENSG00000236911	lncRNA	-0.970804	0.0129259	0.999897	Down
CREBL2	chr12	12611827	12645108	33282	+	HAVANA	gene	ENSG00000111269	protein_coding	2.16801	0.0291401	0.999897	Up
CSNK1G2-AS1	chr19	1952589	1954586	1998	-	HAVANA	gene	ENSG00000180846	lncRNA	-0.743519	0.0412441	0.999897	Down
CSNK2A2	chr16	58157907	58198106	40200	-	HAVANA	gene	ENSG00000070770	protein_coding	-1.73746	0.0131804	0.999897	Down
CTSZ	chr20	58985686	59008238	22553	-	HAVANA	gene	ENSG00000101160	protein_coding	0.657189	0.0231553	0.999897	Up
CXCL3	chr4	74036589	74038807	2219	-	HAVANA	gene	ENSG00000163734	protein_coding	5.14571	0.0035658	0.999897	Up
CYBRD1	chr2	171522247	171558129	35883	+	HAVANA	gene	ENSG00000071967	protein_coding	4.39979	0.022849	0.999897	Up
DCAF5	chr14	69050881	69153150	102270	-	HAVANA	gene	ENSG00000139990	protein_coding	3.32916	0.00490916	0.999897	Up
DDRGK1	chr20	3190350	3204685	14336	-	HAVANA	gene	ENSG00000198171	protein_coding	3.52706	0.0102172	0.999897	Up
DDX17	chr22	38483438	38507660	24223	-	HAVANA	gene	ENSG00000100201	protein_coding	0.789108	0.0313698	0.999897	Up
DEF8	chr16	89948697	89968060	19364	+	HAVANA	gene	ENSG00000140995	protein_coding	0.63275	0.0394697	0.999897	Up
DENND5A	chr11	9138825	9265959	127135	-	HAVANA	gene	ENSG00000184014	protein_coding	2.54032	0.00822906	0.999897	Up
DHFR	chr5	80626226	80654983	28758	-	HAVANA	gene	ENSG00000228716	protein_coding	1.4732	0.00792005	0.999897	Up
DLAT	chr11	112025033	112064404	39372	+	HAVANA	gene	ENSG00000150768	protein_coding	4.46573	0.00135108	0.749821	Up
DNAAF5	chr7	726699	786475	59777	+	HAVANA	gene	ENSG00000164818	protein_coding	-2.35472	0.0486673	0.999897	Down
DNAI1	chr9	34457414	34520988	63575	+	HAVANA	gene	ENSG00000122735	protein_coding	3.64416	0.0232099	0.999897	Up
DNLZ	chr9	136359480	136363744	4265	-	HAVANA	gene	ENSG00000213221	protein_coding	3.68918	0.0110001	0.999897	Up
DPF2	chr11	65333843	65354262	20420	+	HAVANA	gene	ENSG00000133884	protein_coding	2.10088	0.0325677	0.999897	Up
DPH5-DT	chr1	101025844	101090513	64670	+	HAVANA	gene	ENSG00000233184	lncRNA	1.76558	0.0487803	0.999897	Up
EEF1A1	chr6	73489308	73525587	36280	-	HAVANA	gene	ENSG00000156508	protein_coding	0.764689	0.00821524	0.999897	Up
EEF1B2	chr2	206159585	206162928	3344	+	HAVANA	gene	ENSG00000114942	protein_coding	3.65446	0.0260888	0.999897	Up
EEF2	chr19	3976056	3985463	9408	-	HAVANA	gene	ENSG00000167658	protein_coding	1.46229	0.0358198	0.999897	Up
EIF3L	chr22	37848868	37889407	40540	+	HAVANA	gene	ENSG00000100129	protein_coding	0.88917	0.0130094	0.999897	Up
EIF4EBP3	chr5	140547662	140549576	1915	+	HAVANA	gene	ENSG00000243056	protein_coding	-2.53495	0.0162687	0.999897	Down
EIF4H	chr7	74174231	74197122	22892	+	HAVANA	gene	ENSG00000106682	protein_coding	2.42362	0.0119527	0.999897	Up
ELK1	chrX	47635521	47650604	15084	-	HAVANA	gene	ENSG00000126767	protein_coding	3.91681	0.00752214	0.999897	Up
ENO2	chr12	6913745	6923698	9954	+	HAVANA	gene	ENSG00000111674	protein_coding	3.37188	0.0188799	0.999897	Up
ENO3	chr17	4948092	4957131	9040	+	HAVANA	gene	ENSG00000108515	protein_coding	-1.41544	0.0082975	0.999897	Down
ENSG00000173867	chr15	88459501	88546585	87085	-	HAVANA	gene	ENSG00000173867	protein_coding	4.67392	0.0476986	0.999897	Up
ENSG00000187229	chr8	18720905	18734405	13501	+	HAVANA	gene	ENSG00000187229	lncRNA	4.92626	0.00345354	0.999897	Up
ENSG00000213994	chr10	6197612	6202693	5082	-	HAVANA	gene	ENSG00000213994	lncRNA	-3.22586	0.0050379	0.999897	Down
ENSG00000224844	chr2	237122910	237124097	1188	-	HAVANA	gene	ENSG00000224844	lncRNA	-2.93706	0.0346601	0.999897	Down
ENSG00000226877	chr9	83817643	83837861	20219	+	HAVANA	gene	ENSG00000226877	lncRNA	2.90421	0.0185731	0.999897	Up
ENSG00000227066	chr1	20154171	20160568	6398	+	HAVANA	gene	ENSG00000227066	lncRNA	5.22339	0.00243922	0.852792	Up
ENSG00000232358	chr20	50999370	51010019	10650	+	HAVANA	gene	ENSG00000232358	lncRNA	4.38656	0.00394712	0.999897	Up
ENSG00000234292	chr5	91280097	91281142	1046	-	HAVANA	gene	ENSG00000234292	lncRNA	3.65518	0.0101016	0.999897	Up
ENSG00000244491	chr22	38734725	38738765	4041	+	HAVANA	gene	ENSG00000244491	lncRNA	-2.56191	0.0157898	0.999897	Down
ENSG00000254676	chr11	83180144	83184520	4377	+	HAVANA	gene	ENSG00000254676	lncRNA	2.40911	0.028739	0.999897	Up
ENSG00000258634	chr1	110058340	110062555	4216	+	HAVANA	gene	ENSG00000258634	lncRNA	5.34745	0.0055886	0.999897	Up
ENSG00000258938	chr14	35819224	35826765	7542	-	HAVANA	gene	ENSG00000258938	lncRNA	-4.36983	0.0302932	0.999897	Down
ENSG00000259628	chr7	77043721	77198626	154906	+	HAVANA	gene	ENSG00000259628	lncRNA	-0.820605	0.0495806	0.999897	Down
ENSG00000260029	chr16	50551824	50553940	2117	-	HAVANA	gene	ENSG00000260029	lncRNA	3.16741	0.0450844	0.999897	Up
ENSG00000260234	chr3	150882997	150941743	58747	-	HAVANA	gene	ENSG00000260234	protein_coding	-4.12211	0.0197933	0.999897	Down
ENSG00000260507	chr16	90105095	90106316	1222	-	HAVANA	gene	ENSG00000260507	lncRNA	-0.776373	0.0265044	0.999897	Down
ENSG00000260617	chr16	88741631	88742367	737	+	HAVANA	gene	ENSG00000260617	lncRNA	3.10828	0.0371056	0.999897	Up
ENSG00000260927	chr16	58129519	58163246	33728	+	HAVANA	gene	ENSG00000260927	lncRNA	2.30292	0.00202121	0.843061	Up
ENSG00000261335	chr17	76671942	76673658	1717	+	HAVANA	gene	ENSG00000261335	lncRNA	3.43284	0.0184847	0.999897	Up
ENSG00000261641	chr16	1445343	1446519	1177	+	HAVANA	gene	ENSG00000261641	lncRNA	-0.791545	0.0310966	0.999897	Down
ENSG00000262815	chr17	9464742	9467422	2681	+	HAVANA	gene	ENSG00000262815	lncRNA	4.91245	0.00619	0.999897	Up
ENSG00000263637	chr18	68753179	68754583	1405	-	HAVANA	gene	ENSG00000263637	lncRNA	-3.71093	0.0239684	0.999897	Down
ENSG00000264058	chr17	40627356	40665141	37786	-	HAVANA	gene	ENSG00000264058	protein_coding	2.6633	0.0454166	0.999897	Up
ENSG00000266846	chr18	5895745	6108382	212638	+	HAVANA	gene	ENSG00000266846	lncRNA	3.92036	0.00587135	0.999897	Up
ENSG00000267078	chr17	76569792	76571240	1449	+	HAVANA	gene	ENSG00000267078	lncRNA	-0.600964	0.0380032	0.999897	Down
ENSG00000267234	chr19	19401979	19402603	625	-	HAVANA	gene	ENSG00000267234	lncRNA	-0.747361	0.047006	0.999897	Down
ENSG00000267344	chr17	45396932	45397477	546	+	HAVANA	gene	ENSG00000267344	lncRNA	-2.7251	0.0366762	0.999897	Down
ENSG00000268573	chr18	35280867	35290201	9335	-	HAVANA	gene	ENSG00000268573	lncRNA	-1.68444	0.00769423	0.999897	Down
ENSG00000270022	chr22	42615244	42615907	664	+	HAVANA	gene	ENSG00000270022	lncRNA	2.90879	0.00117443	0.746543	Up
ENSG00000272106	chr1	1613758	1615795	2038	-	HAVANA	gene	ENSG00000272106	lncRNA	2.94658	0.00407635	0.999897	Up
ENSG00000272821	chr22	50523926	50524780	855	+	HAVANA	gene	ENSG00000272821	lncRNA	-2.38376	0.000496372	0.43385	Down
ENSG00000272982	chr1	111181374	111181491	118	-	HAVANA	gene	ENSG00000272982	lncRNA	1.93272	0.0443243	0.999897	Up
ENSG00000273582	chr16	29225594	29226348	755	-	HAVANA	gene	ENSG00000273582	lncRNA	-3.2256	0.0186754	0.999897	Down
ENSG00000274265	chr1	149175748	149259987	84240	+	HAVANA	gene	ENSG00000274265	lncRNA	0.9569	0.010039	0.999897	Up
ENSG00000275638	chr15	65655620	65656085	466	-	HAVANA	gene	ENSG00000275638	lncRNA	-4.39624	4.11177e-11	8.62525e-07	Down
ENSG00000276900	chr12	31729117	31731204	2088	+	HAVANA	gene	ENSG00000276900	lncRNA	3.36598	0.0183309	0.999897	Up
ENSG00000277763	chr14	56117316	56117990	675	-	HAVANA	gene	ENSG00000277763	lncRNA	4.20229	0.0373317	0.999897	Up
ENSG00000280893	chr16	29812261	29820092	7832	+	HAVANA	gene	ENSG00000280893	protein_coding	3.29691	0.0168264	0.999897	Up
ENSG00000283515	chr19	58228914	58315183	86270	+	HAVANA	gene	ENSG00000283515	protein_coding	5.35466	4.94658e-06	0.0180085	Up
ENSG00000285080	chr15	43106225	43185892	79668	-	HAVANA	gene	ENSG00000285080	lncRNA	1.23664	0.0312306	0.999897	Up
ENSG00000285970	chr16	2430702	2437103	6402	-	HAVANA	gene	ENSG00000285970	lncRNA	-4.0113	0.0491856	0.999897	Down
ENSG00000285976	chr6	63572480	63583588	11109	+	HAVANA	gene	ENSG00000285976	protein_coding	3.82389	0.00933721	0.999897	Up
ENSG00000286055	chr4	144010237	144012598	2362	+	HAVANA	gene	ENSG00000286055	lncRNA	-2.72515	0.0192894	0.999897	Down
ENSG00000286067	chr12	120218070	120222668	4599	+	HAVANA	gene	ENSG00000286067	lncRNA	-0.632315	0.0274897	0.999897	Down
ENSG00000286192	chr7	1815804	2242215	426412	-	HAVANA	gene	ENSG00000286192	protein_coding	3.04521	0.00649545	0.999897	Up
ENSG00000286307	chr2	239114858	239118842	3985	+	HAVANA	gene	ENSG00000286307	lncRNA	-0.882757	0.0390467	0.999897	Down
ENSG00000286427	chr2	12702764	12716557	13794	-	HAVANA	gene	ENSG00000286427	lncRNA	-4.53892	0.0308373	0.999897	Down
ENSG00000286430	chr17	17504005	17512266	8262	+	HAVANA	gene	ENSG00000286430	lncRNA	4.54383	0.00287846	0.928946	Up
ENSG00000287189	chr6	166309504	166317547	8044	+	HAVANA	gene	ENSG00000287189	lncRNA	-2.4544	0.0472481	0.999897	Down
ENSG00000287287	chr9	35491133	35491969	837	-	HAVANA	gene	ENSG00000287287	lncRNA	3.46726	0.0149495	0.999897	Up
ENSG00000287640	chr2	60383141	60385794	2654	+	HAVANA	gene	ENSG00000287640	lncRNA	2.27257	0.0475558	0.999897	Up
ENSG00000288695	chr4	55346228	55388368	42141	+	HAVANA	gene	ENSG00000288695	protein_coding	-5.19109	0.00633088	0.999897	Down
ENSG00000288703	chr3	46065695	46104017	38323	+	HAVANA	gene	ENSG00000288703	lncRNA	-3.29338	0.0422234	0.999897	Down
ENSG00000288909	chr17	43388391	43389854	1464	+	HAVANA	gene	ENSG00000288909	lncRNA	0.800045	0.0300108	0.999897	Up
ENSG00000288925	chr1	203290128	203290500	373	-	HAVANA	gene	ENSG00000288925	lncRNA	1.94689	0.0273711	0.999897	Up
ENSG00000289027	chr7	92112176	92245924	133749	-	HAVANA	gene	ENSG00000289027	protein_coding	5.76997	0.00333156	0.998373	Up
ENSG00000289030	chr19	29715305	29716067	763	+	HAVANA	gene	ENSG00000289030	lncRNA	-4.77778	0.0027482	0.900766	Down
ENSG00000289073	chr16	10743306	10744096	791	-	HAVANA	gene	ENSG00000289073	lncRNA	-2.28416	0.0484621	0.999897	Down
ENSG00000289449	chrX	13773311	13773935	625	+	HAVANA	gene	ENSG00000289449	lncRNA	-3.21732	0.00961843	0.999897	Down
ENSG00000289517	chr22	42583836	42627688	43853	-	HAVANA	gene	ENSG00000289517	protein_coding	1.61235	0.0102135	0.999897	Up
ENSG00000289526	chr11	35014075	35067192	53118	-	HAVANA	gene	ENSG00000289526	lncRNA	-4.96099	0.00621113	0.999897	Down
ENSG00000289558	chr3	42582115	42583027	913	+	HAVANA	gene	ENSG00000289558	lncRNA	3.0153	0.0412571	0.999897	Up
ENSG00000289592	chr10	71888499	71889171	673	-	HAVANA	gene	ENSG00000289592	lncRNA	4.38963	0.0322874	0.999897	Up
ENSG00000289633	chr10	133012874	133013524	651	+	HAVANA	gene	ENSG00000289633	lncRNA	-4.20615	0.0104801	0.999897	Down
ENSG00000289720	chr20	34363271	34540923	177653	+	HAVANA	gene	ENSG00000289720	protein_coding	2.48547	0.0151952	0.999897	Up
ENSG00000290010	chr16	177313	177490	178	-	HAVANA	gene	ENSG00000290010	lncRNA	1.00896	0.00596431	0.999897	Up
ENSG00000290038	chr16	173502	173660	159	-	HAVANA	gene	ENSG00000290038	lncRNA	0.827122	0.0143217	0.999897	Up
ENSG00000291096	chr3	125928689	125990580	61892	-	HAVANA	gene	ENSG00000291096	lncRNA	3.82875	0.0104472	0.999897	Up
ENSG00000291188	chr16	29114717	29217860	103144	+	HAVANA	gene	ENSG00000291188	lncRNA	4.13765	0.0373704	0.999897	Up
ENSG00000291288	chr10	6872944	6879450	6507	+	HAVANA	gene	ENSG00000291288	lncRNA	-2.7874	0.0486885	0.999897	Down
ENSG00000293281	chr6	31360865	31367354	6490	-	HAVANA	gene	ENSG00000293281	lncRNA	-3.21881	0.0388182	0.999897	Down
ENSG00000293503	chr7	73734994	73736161	1168	+	HAVANA	gene	ENSG00000293503	lncRNA	-4.38611	0.00467883	0.999897	Down
EOMES	chr3	27715949	27722711	6763	-	HAVANA	gene	ENSG00000163508	protein_coding	2.57146	0.0399966	0.999897	Up
EPN2	chr17	19215615	19336715	121101	+	HAVANA	gene	ENSG00000072134	protein_coding	3.95055	0.000251746	0.282597	Up
EPSTI1	chr13	42886388	42992271	105884	-	HAVANA	gene	ENSG00000133106	protein_coding	4.69303	0.0142533	0.999897	Up
ERICH6-AS1	chr3	150703486	150723005	19520	+	HAVANA	gene	ENSG00000240137	lncRNA	-2.49093	0.0251924	0.999897	Down
ERN1	chr17	64039080	64130819	91740	-	HAVANA	gene	ENSG00000178607	protein_coding	1.44254	0.00946684	0.999897	Up
FAM136A	chr2	70295976	70302067	6092	-	HAVANA	gene	ENSG00000035141	protein_coding	2.3151	0.0368758	0.999897	Up
FAM153A	chr5	177707981	177784435	76455	-	HAVANA	gene	ENSG00000170074	protein_coding	4.88318	0.0124046	0.999897	Up
FAM215B	chr17	46558830	46562795	3966	-	HAVANA	gene	ENSG00000232300	lncRNA	-4.05494	0.010049	0.999897	Down
FAM228A	chr2	24175053	24200849	25797	+	HAVANA	gene	ENSG00000186453	protein_coding	-4.38684	0.0324568	0.999897	Down
FAM72D	chr1	145095974	145112696	16723	+	HAVANA	gene	ENSG00000215784	protein_coding	-4.11115	0.00920707	0.999897	Down
FAM83F	chr22	39994954	40043534	48581	+	HAVANA	gene	ENSG00000133477	protein_coding	1.93393	0.0116064	0.999897	Up
FAM98C	chr19	38403093	38409088	5996	+	HAVANA	gene	ENSG00000130244	protein_coding	-0.891407	0.0172017	0.999897	Down
FBXL6	chr8	144355431	144359376	3946	-	HAVANA	gene	ENSG00000182325	protein_coding	-5.05145	0.00740377	0.999897	Down
FBXO25	chr8	406428	477967	71540	+	HAVANA	gene	ENSG00000147364	protein_coding	3.56766	0.00534129	0.999897	Up
FBXO38-DT	chr5	148088125	148383907	295783	-	HAVANA	gene	ENSG00000247199	lncRNA	2.6364	0.0398547	0.999897	Up
FGD4	chr12	32399558	32646050	246493	+	HAVANA	gene	ENSG00000139132	protein_coding	5.03919	0.00760805	0.999897	Up
FNDC11	chr20	63547891	63556695	8805	+	HAVANA	gene	ENSG00000125531	protein_coding	-1.0468	0.0463157	0.999897	Down
FOSB	chr19	45467995	45475179	7185	+	HAVANA	gene	ENSG00000125740	protein_coding	1.36862	0.0393945	0.999897	Up
FURIN	chr15	90868588	90883564	14977	+	HAVANA	gene	ENSG00000140564	protein_coding	-3.90366	0.00234358	0.847609	Down
GALK2	chr15	49155656	49367869	212214	+	HAVANA	gene	ENSG00000156958	protein_coding	2.17295	0.0198804	0.999897	Up
GALR2	chr17	76074781	76077537	2757	+	HAVANA	gene	ENSG00000182687	protein_coding	5.16975	0.00227447	0.843061	Up
GCNA	chrX	71578437	71613583	35147	+	HAVANA	gene	ENSG00000147174	protein_coding	4.76188	0.00496167	0.999897	Up
GCNT1	chr9	76419850	76651203	231354	+	HAVANA	gene	ENSG00000187210	protein_coding	3.93379	0.00803302	0.999897	Up
GFOD3P	chr1	3735511	3747373	11863	-	HAVANA	gene	ENSG00000293478	lncRNA	4.56303	0.00143861	0.749821	Up
GLTPD2	chr17	4788964	4790589	1626	+	HAVANA	gene	ENSG00000182327	protein_coding	-3.12485	0.0398433	0.999897	Down
GMPR2	chr14	24232422	24239242	6821	+	HAVANA	gene	ENSG00000100938	protein_coding	-2.38259	0.0268535	0.999897	Down
GPAT4	chr8	41577187	41625001	47815	+	HAVANA	gene	ENSG00000158669	protein_coding	1.53368	0.0249476	0.999897	Up
GTF2I-AS1	chr7	74688864	74729001	40138	-	HAVANA	gene	ENSG00000232729	lncRNA	-0.992502	0.0223217	0.999897	Down
GTF2IRD2B	chr7	75092573	75149817	57245	+	HAVANA	gene	ENSG00000174428	protein_coding	-0.69282	0.049912	0.999897	Down
GTF3C3	chr2	196763035	196799725	36691	-	HAVANA	gene	ENSG00000119041	protein_coding	5.955	9.70544e-05	0.156609	Up
GTPBP3	chr19	17334920	17342731	7812	+	HAVANA	gene	ENSG00000130299	protein_coding	4.15069	0.00263413	0.891228	Up
HACL1	chr3	15560699	15601852	41154	-	HAVANA	gene	ENSG00000131373	protein_coding	1.70468	0.0427375	0.999897	Up
HEATR5A	chr14	31291788	31420550	128763	-	HAVANA	gene	ENSG00000129493	protein_coding	2.77963	0.0126271	0.999897	Up
HIPK1	chr1	113929324	113977869	48546	+	HAVANA	gene	ENSG00000163349	protein_coding	1.03743	0.0253832	0.999897	Up
HIPK4	chr19	40379271	40390181	10911	-	HAVANA	gene	ENSG00000160396	protein_coding	-4.75297	0.0100537	0.999897	Down
HIVEP2-DT	chr6	142946406	142957945	11540	+	HAVANA	gene	ENSG00000232618	lncRNA	5.31444	0.0018004	0.793688	Up
HNRNPA2B1	chr7	26171151	26201529	30379	-	HAVANA	gene	ENSG00000122566	protein_coding	0.96993	0.0465141	0.999897	Up
HNRNPD-DT	chr4	82374142	82384027	9886	+	HAVANA	gene	ENSG00000272677	lncRNA	-3.87409	0.00101915	0.689638	Down
HOMEZ	chr14	23272422	23299796	27375	-	HAVANA	gene	ENSG00000290292	protein_coding	2.01337	0.0418186	0.999897	Up
HSD17B2	chr16	82035004	82098534	63531	+	HAVANA	gene	ENSG00000086696	protein_coding	2.89793	0.0159991	0.999897	Up
HSD3B7	chr16	30985207	30989147	3941	+	HAVANA	gene	ENSG00000099377	protein_coding	-6.14379	0.000861354	0.645308	Down
HTT	chr4	3041363	3243957	202595	+	HAVANA	gene	ENSG00000197386	protein_coding	2.00522	0.0324824	0.999897	Up
IFFO1	chr12	6538961	6556073	17113	-	HAVANA	gene	ENSG00000010295	protein_coding	2.06775	0.0491918	0.999897	Up
IFT22	chr7	101310914	101321823	10910	-	HAVANA	gene	ENSG00000128581	protein_coding	3.50042	0.0252343	0.999897	Up
IFT70B	chr2	177548998	177552796	3799	-	HAVANA	gene	ENSG00000196659	protein_coding	0.856309	0.0284909	0.999897	Up
IGF1R	chr15	98648539	98964530	315992	+	HAVANA	gene	ENSG00000140443	protein_coding	0.798687	0.0388435	0.999897	Up
IL1B	chr2	112829751	112836816	7066	-	HAVANA	gene	ENSG00000125538	protein_coding	2.24827	0.0496025	0.999897	Up
IL5RA	chr3	3066324	3126613	60290	-	HAVANA	gene	ENSG00000091181	protein_coding	2.08373	0.0496169	0.999897	Up
INO80	chr15	40978880	41116280	137401	-	HAVANA	gene	ENSG00000128908	protein_coding	2.26921	0.0348034	0.999897	Up
INSYN2A	chr10	127135426	127196591	61166	-	HAVANA	gene	ENSG00000188916	protein_coding	-6.10407	0.00464236	0.999897	Down
IPO7	chr11	9384652	9448127	63476	+	HAVANA	gene	ENSG00000205339	protein_coding	2.45241	0.0332933	0.999897	Up
IQCK	chr16	19716456	19858467	142012	+	HAVANA	gene	ENSG00000174628	protein_coding	2.49838	0.0450861	0.999897	Up
ISCA1	chr9	86264546	86283102	18557	-	HAVANA	gene	ENSG00000135070	protein_coding	2.3306	0.0252592	0.999897	Up
IST1	chr16	71845996	71931199	85204	+	HAVANA	gene	ENSG00000182149	protein_coding	1.0291	0.0326549	0.999897	Up
ITGB8	chr7	20330702	20415754	85053	+	HAVANA	gene	ENSG00000105855	protein_coding	1.28201	0.0438841	0.999897	Up
ITPK1-AS1	chr14	93067452	93072152	4701	+	HAVANA	gene	ENSG00000258730	lncRNA	-2.22796	0.0480552	0.999897	Down
JMJD8	chr16	681670	684528	2859	-	HAVANA	gene	ENSG00000161999	protein_coding	-0.698116	0.0427827	0.999897	Down
JUN	chr1	58776845	58784048	7204	-	HAVANA	gene	ENSG00000177606	protein_coding	3.16165	0.0118805	0.999897	Up
KATNAL1	chr13	30202630	30307551	104922	-	HAVANA	gene	ENSG00000102781	protein_coding	3.46311	0.0225765	0.999897	Up
KATNIP	chr16	27550133	27780344	230212	+	HAVANA	gene	ENSG00000047578	protein_coding	5.00693	0.000161722	0.212027	Up
KCNB1	chr20	49293394	49484297	190904	-	HAVANA	gene	ENSG00000158445	protein_coding	-0.764617	0.015207	0.999897	Down
KCNH7	chr2	162371407	162838767	467361	-	HAVANA	gene	ENSG00000184611	protein_coding	-0.68063	0.0465621	0.999897	Down
KCNIP2	chr10	101825974	101843920	17947	-	HAVANA	gene	ENSG00000120049	protein_coding	-2.74865	0.0235123	0.999897	Down
KCNIP2-AS1	chr10	101818773	101828885	10113	+	HAVANA	gene	ENSG00000226009	lncRNA	2.37818	0.0243196	0.999897	Up
KIF2C	chr1	44739818	44767767	27950	+	HAVANA	gene	ENSG00000142945	protein_coding	2.99889	0.0490366	0.999897	Up
KLF1	chr19	12884422	12887201	2780	-	HAVANA	gene	ENSG00000105610	protein_coding	4.74087	0.0129021	0.999897	Up
KLRC4-KLRK1	chr12	10372353	10410146	37794	-	HAVANA	gene	ENSG00000255819	protein_coding	7.76584	0.000340172	0.324354	Up
KREMEN2	chr16	2964216	2968380	4165	+	HAVANA	gene	ENSG00000131650	protein_coding	-4.35268	0.0332918	0.999897	Down
KYAT1	chr9	128819663	128881931	62269	-	HAVANA	gene	ENSG00000286112	protein_coding	-2.5041	0.00982488	0.999897	Down
LBH	chr2	30231534	30323730	92197	+	HAVANA	gene	ENSG00000213626	protein_coding	0.868678	0.0436292	0.999897	Up
LDLRAD4-AS1	chr18	13419421	13427480	8060	-	HAVANA	gene	ENSG00000267690	lncRNA	1.44574	0.0274426	0.999897	Up
LEFTY1	chr1	225886282	225911382	25101	-	HAVANA	gene	ENSG00000243709	protein_coding	3.99148	0.0115591	0.999897	Up
LINC00339	chr1	22024558	22031223	6666	+	HAVANA	gene	ENSG00000218510	lncRNA	4.34445	0.00205804	0.843061	Up
LINC00877	chr3	71943592	72279503	335912	-	HAVANA	gene	ENSG00000241163	lncRNA	3.03041	0.0237592	0.999897	Up
LINC00881	chr3	157089634	157135557	45924	+	HAVANA	gene	ENSG00000241135	lncRNA	-0.986022	0.0126486	0.999897	Down
LINC00937	chr12	8295986	8396803	100818	-	HAVANA	gene	ENSG00000226091	lncRNA	2.06941	0.0409995	0.999897	Up
LINC01531	chr19	35399511	35419385	19875	+	HAVANA	gene	ENSG00000205786	lncRNA	-0.893919	0.0132923	0.999897	Down
LINC01792	chr2	200711535	200735203	23669	-	HAVANA	gene	ENSG00000237166	lncRNA	-3.21206	0.0423501	0.999897	Down
LINC01832	chr2	138101878	138107178	5301	+	HAVANA	gene	ENSG00000224231	lncRNA	-4.03361	0.00746983	0.999897	Down
LINC01993	chr17	78261349	78278492	17144	-	HAVANA	gene	ENSG00000204277	lncRNA	-2.86185	0.0228906	0.999897	Down
LINC02669	chr10	3432519	3502915	70397	-	HAVANA	gene	ENSG00000233321	lncRNA	-2.45964	0.0177618	0.999897	Down
LMOD2	chr7	123655866	123664290	8425	+	HAVANA	gene	ENSG00000170807	protein_coding	5.63854	0.0239337	0.999897	Up
LONRF1	chr8	12721906	12756073	34168	-	HAVANA	gene	ENSG00000154359	protein_coding	-3.26101	0.034004	0.999897	Down
LRRC32	chr11	76657524	76670747	13224	-	HAVANA	gene	ENSG00000137507	protein_coding	6.94539	0.010627	0.999897	Up
LRRC41	chr1	46261196	46303616	42421	-	HAVANA	gene	ENSG00000132128	protein_coding	2.5244	0.0235426	0.999897	Up
MAFK	chr7	1530702	1543043	12342	+	HAVANA	gene	ENSG00000198517	protein_coding	2.92036	0.0437631	0.999897	Up
MAP3K8	chr10	30434021	30461833	27813	+	HAVANA	gene	ENSG00000107968	protein_coding	2.41804	0.0272088	0.999897	Up
MAP7-AS1	chr6	136550661	136552554	1894	+	HAVANA	gene	ENSG00000272189	lncRNA	-1.05401	0.0428869	0.999897	Down
MAPK1	chr22	21759657	21867680	108024	-	HAVANA	gene	ENSG00000100030	protein_coding	2.40792	0.0216746	0.999897	Up
MARCHF6	chr5	10353695	10440388	86694	+	HAVANA	gene	ENSG00000145495	protein_coding	2.12469	0.0452396	0.999897	Up
MARCHF7	chr2	159712457	159771027	58571	+	HAVANA	gene	ENSG00000136536	protein_coding	1.342	0.00320252	0.998373	Up
MAST2	chr1	45786987	46036122	249136	+	HAVANA	gene	ENSG00000086015	protein_coding	2.18277	0.0281572	0.999897	Up
MFSD12-AS1	chr19	3544199	3557569	13371	+	HAVANA	gene	ENSG00000267436	lncRNA	7.82732	3.97658e-05	0.0840269	Up
MICOS13	chr19	5678421	5680516	2096	-	HAVANA	gene	ENSG00000174917	protein_coding	-2.09546	0.0467548	0.999897	Down
MIDEAS-AS1	chr14	73787355	73803300	15946	+	HAVANA	gene	ENSG00000259065	lncRNA	-4.19819	0.0129074	0.999897	Down
MIEN1	chr17	39728496	39730532	2037	-	HAVANA	gene	ENSG00000141741	protein_coding	2.83712	0.00886831	0.999897	Up
MMP23B	chr1	1632163	1635263	3101	+	HAVANA	gene	ENSG00000189409	protein_coding	-3.89044	0.0155457	0.999897	Down
MPP7	chr10	28050993	28334486	283494	-	HAVANA	gene	ENSG00000150054	protein_coding	2.90305	0.0104637	0.999897	Up
MRPL53	chr2	74471982	74472687	706	-	HAVANA	gene	ENSG00000204822	protein_coding	3.2782	0.016073	0.999897	Up
MSH2	chr2	47403067	47663146	260080	+	HAVANA	gene	ENSG00000095002	protein_coding	3.63124	0.0196243	0.999897	Up
MSH3	chr5	80654652	80876815	222164	+	HAVANA	gene	ENSG00000113318	protein_coding	-1.46418	0.0313542	0.999897	Down
MTMR12	chr5	32226994	32312987	85994	-	HAVANA	gene	ENSG00000150712	protein_coding	-3.38012	0.0198456	0.999897	Down
MYL12-AS1	chr18	3255436	3261850	6415	-	HAVANA	gene	ENSG00000264235	lncRNA	-1.62285	1.70477e-05	0.051087	Down
NAA10	chrX	153929225	153935080	5856	-	HAVANA	gene	ENSG00000102030	protein_coding	3.54472	0.0082026	0.999897	Up
NACC2	chr9	136006537	136095289	88753	-	HAVANA	gene	ENSG00000148411	protein_coding	1.54681	0.0266928	0.999897	Up
NADSYN1	chr11	71453109	71524107	70999	+	HAVANA	gene	ENSG00000172890	protein_coding	2.76866	0.0208576	0.999897	Up
NAGLU	chr17	42536241	42544449	8209	+	HAVANA	gene	ENSG00000108784	protein_coding	3.85174	0.00638271	0.999897	Up
NDRG1	chr8	133237175	133302022	64848	-	HAVANA	gene	ENSG00000104419	protein_coding	4.06096	0.00125726	0.749821	Up
NEK7	chr1	198156994	198322420	165427	+	HAVANA	gene	ENSG00000151414	protein_coding	3.64117	0.00514727	0.999897	Up
NELFCD	chr20	58981208	58995133	13926	+	HAVANA	gene	ENSG00000101158	protein_coding	-0.814908	0.0167094	0.999897	Down
NGEF	chr2	232878701	233013256	134556	-	HAVANA	gene	ENSG00000066248	protein_coding	-4.4439	0.0249046	0.999897	Down
NHERF2	chr16	2025356	2039026	13671	+	HAVANA	gene	ENSG00000065054	protein_coding	-3.81881	0.0234881	0.999897	Down
NHSL1	chr6	138422043	138692571	270529	-	HAVANA	gene	ENSG00000135540	protein_coding	-0.821767	0.0299687	0.999897	Down
NIBAN3	chr19	17523301	17553839	30539	+	HAVANA	gene	ENSG00000167483	protein_coding	3.92319	0.00165978	0.791302	Up
NIPSNAP2	chr7	55951793	56000181	48389	+	HAVANA	gene	ENSG00000146729	protein_coding	3.30575	0.0266255	0.999897	Up
NLRP12	chr19	53793741	53824403	30663	-	HAVANA	gene	ENSG00000142405	protein_coding	-4.88355	0.000379935	0.346517	Down
NLRX1	chr11	119166568	119184016	17449	+	HAVANA	gene	ENSG00000160703	protein_coding	2.92526	0.0250386	0.999897	Up
NOB1	chr16	69741871	69754926	13056	-	HAVANA	gene	ENSG00000141101	protein_coding	5.60401	5.15093e-06	0.0180085	Up
NUBP1	chr16	10743786	10769351	25566	+	HAVANA	gene	ENSG00000103274	protein_coding	7.3295	0.000320297	0.319947	Up
NUDCD3	chr7	44379119	44490658	111540	-	HAVANA	gene	ENSG00000015676	protein_coding	2.22858	0.021158	0.999897	Up
NUP210L	chr1	153992690	154155116	162427	-	HAVANA	gene	ENSG00000143552	protein_coding	0.587791	0.0146178	0.999897	Up
NUTM2D	chr10	87357720	87370695	12976	+	HAVANA	gene	ENSG00000214562	protein_coding	2.23645	0.0392608	0.999897	Up
NXPH3	chr17	49575871	49583827	7957	+	HAVANA	gene	ENSG00000182575	protein_coding	-1.16154	0.00736837	0.999897	Down
OGFOD2	chr12	122974580	122980043	5464	+	HAVANA	gene	ENSG00000111325	protein_coding	1.16724	0.020582	0.999897	Up
OR5AN1	chr11	59358895	59371714	12820	+	HAVANA	gene	ENSG00000176495	protein_coding	-5.34567	0.00179996	0.793688	Down
OTX1	chr2	63050057	63057836	7780	+	HAVANA	gene	ENSG00000115507	protein_coding	3.5382	0.0229884	0.999897	Up
OXCT1	chr5	41730065	41870425	140361	-	HAVANA	gene	ENSG00000083720	protein_coding	6.96453	4.15343e-07	0.00290422	Up
P4HA1	chr10	73007217	73096974	89758	-	HAVANA	gene	ENSG00000122884	protein_coding	7.61998	0.0110302	0.999897	Up
PACRGL	chr4	20696282	20752907	56626	+	HAVANA	gene	ENSG00000163138	protein_coding	4.94905	0.00857054	0.999897	Up
PCDHGA10	chr5	141412987	141512975	99989	+	HAVANA	gene	ENSG00000253846	protein_coding	-4.768	0.0103018	0.999897	Down
PCDHGA12	chr5	141430507	141512975	82469	+	HAVANA	gene	ENSG00000253159	protein_coding	-1.95845	0.0425107	0.999897	Down
PIGH	chr14	67581955	67600286	18332	-	HAVANA	gene	ENSG00000100564	protein_coding	-4.44301	0.0240938	0.999897	Down
PIK3R5	chr17	8878911	8965712	86802	-	HAVANA	gene	ENSG00000141506	protein_coding	2.32195	0.022068	0.999897	Up
PKD1-AS1	chr16	2091436	2095433	3998	+	HAVANA	gene	ENSG00000259933	lncRNA	-3.28643	0.0485532	0.999897	Down
PLEKHO2	chr15	64841883	64868002	26120	+	HAVANA	gene	ENSG00000241839	protein_coding	2.47649	0.0231766	0.999897	Up
PLGLB1	chr2	87002559	87021852	19294	-	HAVANA	gene	ENSG00000183281	protein_coding	2.22788	0.0473586	0.999897	Up
PLP1	chrX	103773718	103792619	18902	+	HAVANA	gene	ENSG00000123560	protein_coding	-4.28637	0.00658238	0.999897	Down
PLXDC1	chr17	39063313	39154394	91082	-	HAVANA	gene	ENSG00000161381	protein_coding	2.76596	0.00356742	0.999897	Up
POLR1D	chr13	27620742	27744237	123496	+	HAVANA	gene	ENSG00000186184	protein_coding	2.31229	0.0231477	0.999897	Up
POMGNT1	chr1	46188683	46220305	31623	-	HAVANA	gene	ENSG00000085998	protein_coding	3.28865	0.025742	0.999897	Up
PPIL2	chr22	21666000	21700015	34016	+	HAVANA	gene	ENSG00000100023	protein_coding	-0.843454	0.0461077	0.999897	Down
PPP1CC	chr12	110719680	110742939	23260	-	HAVANA	gene	ENSG00000186298	protein_coding	-3.74226	0.0104065	0.999897	Down
PRDX2	chr19	12796820	12801800	4981	-	HAVANA	gene	ENSG00000167815	protein_coding	2.17182	0.0160174	0.999897	Up
PRNCR1	chr8	127079874	127092600	12727	+	HAVANA	gene	ENSG00000282961	lncRNA	6.13452	0.000109288	0.163752	Up
PSD2-AS1	chr5	139740951	139747406	6456	-	HAVANA	gene	ENSG00000249131	lncRNA	-3.6465	0.0248825	0.999897	Down
PSMA6	chr14	35278633	35317493	38861	+	HAVANA	gene	ENSG00000100902	protein_coding	2.75701	0.0469559	0.999897	Up
PSMB8	chr6	32840717	32844679	3963	-	HAVANA	gene	ENSG00000204264	protein_coding	4.61865	0.0118788	0.999897	Up
PTCHD1	chrX	23334849	23404374	69526	+	HAVANA	gene	ENSG00000165186	protein_coding	-3.63896	0.0165832	0.999897	Down
PTER	chr10	16436943	16513745	76803	+	HAVANA	gene	ENSG00000165983	protein_coding	4.70972	0.0222721	0.999897	Up
PUDP	chrX	6667865	7148158	480294	-	HAVANA	gene	ENSG00000130021	protein_coding	2.63048	0.0351051	0.999897	Up
PXN-AS1	chr12	120201274	120213233	11960	+	HAVANA	gene	ENSG00000255857	lncRNA	-1.03446	0.0137553	0.999897	Down
PXT1	chr6	36390551	36442854	52304	-	HAVANA	gene	ENSG00000179165	protein_coding	5.23894	0.00548647	0.999897	Up
RAB35-AS1	chr12	120116907	120119003	2097	+	HAVANA	gene	ENSG00000277283	lncRNA	-3.79731	0.0368221	0.999897	Down
RAB40A	chrX	103499130	103519489	20360	-	HAVANA	gene	ENSG00000172476	protein_coding	-4.99713	0.00879532	0.999897	Down
RACK1	chr5	181236897	181248096	11200	-	HAVANA	gene	ENSG00000204628	protein_coding	0.606117	0.0299419	0.999897	Up
RAP1GDS1	chr4	98261384	98443858	182475	+	HAVANA	gene	ENSG00000138698	protein_coding	2.87146	0.0436473	0.999897	Up
RBM17	chr10	6089034	6117457	28424	+	HAVANA	gene	ENSG00000134453	protein_coding	2.42943	0.0314452	0.999897	Up
RDH5	chr12	55720367	55724705	4339	+	HAVANA	gene	ENSG00000135437	protein_coding	-3.15092	0.0349951	0.999897	Down
RET	chr10	43077064	43130351	53288	+	HAVANA	gene	ENSG00000165731	protein_coding	3.24875	0.0405554	0.999897	Up
RGL2	chr6	33291654	33298942	7289	-	HAVANA	gene	ENSG00000237441	protein_coding	-4.18649	0.0286696	0.999897	Down
RNF123	chr3	49689538	49721529	31992	+	HAVANA	gene	ENSG00000164068	protein_coding	0.925414	0.0180605	0.999897	Up
RNF32-AS1	chr7	156654185	156659582	5398	-	HAVANA	gene	ENSG00000224903	lncRNA	8.25607	1.87069e-09	1.96208e-05	Up
RNF4	chr4	2462220	2515857	53638	+	HAVANA	gene	ENSG00000063978	protein_coding	2.88289	0.00652557	0.999897	Up
ROR1-AS1	chr1	64094379	64171342	76964	-	HAVANA	gene	ENSG00000223949	lncRNA	-4.68243	0.0134569	0.999897	Down
RPA1	chr17	1829702	1900082	70381	+	HAVANA	gene	ENSG00000132383	protein_coding	2.50313	0.0313898	0.999897	Up
RPAP3	chr12	47661249	47706030	44782	-	HAVANA	gene	ENSG00000005175	protein_coding	4.2937	0.0419427	0.999897	Up
RPGR	chrX	38269163	38327544	58382	-	HAVANA	gene	ENSG00000156313	protein_coding	1.50583	0.02064	0.999897	Up
RPL13	chr16	89560677	89564542	3866	+	HAVANA	gene	ENSG00000167526	protein_coding	1.07393	0.00770406	0.999897	Up
RPL13A	chr19	49487510	49493057	5548	+	HAVANA	gene	ENSG00000142541	protein_coding	0.889839	0.00913812	0.999897	Up
RPL17	chr18	49488453	49492508	4056	-	HAVANA	gene	ENSG00000265681	protein_coding	0.919666	0.00252948	0.86985	Up
RPL18	chr19	48615328	48619184	3857	-	HAVANA	gene	ENSG00000063177	protein_coding	2.58023	0.0116102	0.999897	Up
RPL19	chr17	39200283	39204840	4558	+	HAVANA	gene	ENSG00000108298	protein_coding	2.84142	0.018171	0.999897	Up
RPL21	chr13	27251362	27256691	5330	+	HAVANA	gene	ENSG00000122026	protein_coding	1.5283	0.0267025	0.999897	Up
RPL37	chr5	40825262	40835222	9961	-	HAVANA	gene	ENSG00000145592	protein_coding	2.24537	0.0269144	0.999897	Up
RPL4	chr15	66498015	66524532	26518	-	HAVANA	gene	ENSG00000174444	protein_coding	0.873207	0.0052598	0.999897	Up
RPL41	chr12	56116590	56117967	1378	+	HAVANA	gene	ENSG00000229117	protein_coding	1.69124	0.00677809	0.999897	Up
RPL9	chr4	39452587	39458931	6345	-	HAVANA	gene	ENSG00000163682	protein_coding	1.55004	0.0499077	0.999897	Up
RPS15A	chr16	18781295	18790383	9089	-	HAVANA	gene	ENSG00000134419	protein_coding	2.36975	0.0210097	0.999897	Up
RPS4X	chrX	72255679	72277248	21570	-	HAVANA	gene	ENSG00000198034	protein_coding	3.19491	0.00962474	0.999897	Up
RPS5	chr19	58386400	58394806	8407	+	HAVANA	gene	ENSG00000083845	protein_coding	0.902831	0.02753	0.999897	Up
RPS6	chr9	19375715	19380236	4522	-	HAVANA	gene	ENSG00000137154	protein_coding	0.829711	0.0117843	0.999897	Up
RTN4	chr2	54972187	55112621	140435	-	HAVANA	gene	ENSG00000115310	protein_coding	0.817404	0.0366804	0.999897	Up
RUNDC1	chr17	42980565	42995142	14578	+	HAVANA	gene	ENSG00000198863	protein_coding	-3.43681	0.0158778	0.999897	Down
RUNX1	chr21	34787801	36004667	1216867	-	HAVANA	gene	ENSG00000159216	protein_coding	-2.29908	0.0438153	0.999897	Down
SAMD4A	chr14	54566117	54793315	227199	+	HAVANA	gene	ENSG00000020577	protein_coding	3.5456	0.0240878	0.999897	Up
SANBR	chr2	61065871	61138034	72164	+	HAVANA	gene	ENSG00000162929	protein_coding	-4.27668	0.0410131	0.999897	Down
SAP30	chr4	173369969	173377532	7564	+	HAVANA	gene	ENSG00000164105	protein_coding	1.95379	0.0435821	0.999897	Up
SAPCD2	chr9	137062127	137070557	8431	-	HAVANA	gene	ENSG00000186193	protein_coding	-2.94778	0.00578765	0.999897	Down
SAXO3	chr19	49017968	49020549	2582	-	HAVANA	gene	ENSG00000268655	protein_coding	-4.25074	0.00718395	0.999897	Down
SCN4A	chr17	63938554	63972918	34365	-	HAVANA	gene	ENSG00000007314	protein_coding	4.13813	0.0296789	0.999897	Up
SDS	chr12	113392445	113426301	33857	-	HAVANA	gene	ENSG00000135094	protein_coding	-4.8066	0.0082088	0.999897	Down
SEL1L	chr14	81471547	81533853	62307	-	HAVANA	gene	ENSG00000071537	protein_coding	-4.55207	0.00134534	0.749821	Down
SERPINB8	chr18	63970029	64019779	49751	+	HAVANA	gene	ENSG00000166401	protein_coding	4.30504	0.00184245	0.793688	Up
SF3A1	chr22	30331988	30356919	24932	-	HAVANA	gene	ENSG00000099995	protein_coding	2.75189	0.0151324	0.999897	Up
SIRPB2	chr20	1470741	1491587	20847	-	HAVANA	gene	ENSG00000196209	protein_coding	3.6682	0.00396967	0.999897	Up
SIT1	chr9	35649295	35650931	1637	-	HAVANA	gene	ENSG00000137078	protein_coding	3.82892	0.00939007	0.999897	Up
SLC12A2-DT	chr5	127939152	128083172	144021	-	HAVANA	gene	ENSG00000245937	lncRNA	4.50208	0.0257218	0.999897	Up
SLC12A5-AS1	chr20	46013500	46022073	8574	-	HAVANA	gene	ENSG00000204044	lncRNA	-1.05818	0.00329298	0.998373	Down
SLC16A12	chr10	89430299	89556641	126343	-	HAVANA	gene	ENSG00000152779	protein_coding	-4.78015	0.0140554	0.999897	Down
SLC16A8	chr22	38078134	38084184	6051	-	HAVANA	gene	ENSG00000100156	protein_coding	-5.45882	0.00185397	0.793688	Down
SLC19A2	chr1	169463909	169485944	22036	-	HAVANA	gene	ENSG00000117479	protein_coding	-3.54355	0.0389642	0.999897	Down
SLC1A2	chr11	35251205	35420063	168859	-	HAVANA	gene	ENSG00000110436	protein_coding	4.05225	0.0438278	0.999897	Up
SLC24A1	chr15	65611366	65660995	49630	+	HAVANA	gene	ENSG00000074621	protein_coding	0.7825	0.00178292	0.793688	Up
SLC25A47	chr14	100323339	100330421	7083	+	HAVANA	gene	ENSG00000140107	protein_coding	-3.65426	0.0188796	0.999897	Down
SLC27A1	chr19	17468769	17506168	37400	+	HAVANA	gene	ENSG00000130304	protein_coding	-0.950494	0.0156643	0.999897	Down
SLC30A4	chr15	45479606	45522755	43150	-	HAVANA	gene	ENSG00000104154	protein_coding	4.6348	0.000255964	0.282597	Up
SLC30A5	chr5	69093991	69131069	37079	+	HAVANA	gene	ENSG00000145740	protein_coding	4.72981	0.00504493	0.999897	Up
SMAP1	chr6	70667776	70862011	194236	+	HAVANA	gene	ENSG00000112305	protein_coding	-5.51795	0.0494455	0.999897	Down
SMARCA2	chr9	1980290	2193624	213335	+	HAVANA	gene	ENSG00000080503	protein_coding	1.84576	0.000993743	0.689638	Up
SMARCAL1	chr2	216412383	216483053	70671	+	HAVANA	gene	ENSG00000138375	protein_coding	2.5601	0.0145609	0.999897	Up
SMIM22	chr16	4788397	4796491	8095	+	HAVANA	gene	ENSG00000267795	protein_coding	-4.32732	0.0444903	0.999897	Down
SNHG10	chr14	95521943	95534889	12947	-	HAVANA	gene	ENSG00000247092	lncRNA	3.14997	0.0395067	0.999897	Up
SOCS3	chr17	78356778	78360077	3300	-	HAVANA	gene	ENSG00000184557	protein_coding	-4.49419	0.000803336	0.624132	Down
SPATA31G1	chr9	35041095	35045986	4892	+	HAVANA	gene	ENSG00000174038	protein_coding	-1.23754	0.0120181	0.999897	Down
SPATS2L	chr2	200305881	200482264	176384	+	HAVANA	gene	ENSG00000196141	protein_coding	-3.67175	0.00154286	0.752663	Down
SPIRE1	chr18	12446512	12658107	211596	-	HAVANA	gene	ENSG00000134278	protein_coding	-4.42377	0.0368912	0.999897	Down
SPMIP4	chr7	25134692	25180356	45665	-	HAVANA	gene	ENSG00000153790	protein_coding	3.48067	0.0268303	0.999897	Up
SPMIP8	chr16	57976435	57988116	11682	+	HAVANA	gene	ENSG00000159648	protein_coding	-4.53374	0.00208999	0.843061	Down
SPOUT1	chr9	128819651	128829794	10144	-	HAVANA	gene	ENSG00000198917	protein_coding	7.3014	0.000747714	0.603262	Up
SRBD1	chr2	45388680	45612165	223486	-	HAVANA	gene	ENSG00000068784	protein_coding	4.76768	0.00618706	0.999897	Up
SRGAP2C	chr1	121184811	121392874	208064	+	HAVANA	gene	ENSG00000171943	protein_coding	2.45964	0.0398492	0.999897	Up
SSBP2	chr5	81412804	81751797	338994	-	HAVANA	gene	ENSG00000145687	protein_coding	3.98619	0.00953941	0.999897	Up
SSRP1	chr11	57325986	57335892	9907	-	HAVANA	gene	ENSG00000149136	protein_coding	2.40849	0.0337801	0.999897	Up
STAG1	chr3	136336236	136752403	416168	-	HAVANA	gene	ENSG00000118007	protein_coding	1.09102	0.0337178	0.999897	Up
STAT5B	chr17	42199176	42288633	89458	-	HAVANA	gene	ENSG00000173757	protein_coding	0.76105	0.0196367	0.999897	Up
STAU1	chr20	49113339	49188367	75029	-	HAVANA	gene	ENSG00000124214	protein_coding	2.29229	0.0240422	0.999897	Up
STRAP	chr12	15882387	15903478	21092	+	HAVANA	gene	ENSG00000023734	protein_coding	4.10258	0.0418944	0.999897	Up
STUM	chr1	226548764	226609230	60467	+	HAVANA	gene	ENSG00000203685	protein_coding	2.91261	0.0195795	0.999897	Up
SUB1	chr5	32531633	32604079	72447	+	HAVANA	gene	ENSG00000113387	protein_coding	3.5245	0.00730373	0.999897	Up
SUMO2	chr17	75165586	75182959	17374	-	HAVANA	gene	ENSG00000188612	protein_coding	5.31058	0.00404068	0.999897	Up
SUN1	chr7	816615	896435	79821	+	HAVANA	gene	ENSG00000164828	protein_coding	2.65588	0.0355613	0.999897	Up
SUPT5H	chr19	39436156	39476670	40515	+	HAVANA	gene	ENSG00000196235	protein_coding	2.15825	0.0401302	0.999897	Up
SYDE1	chr19	15107401	15114985	7585	+	HAVANA	gene	ENSG00000105137	protein_coding	-2.85189	0.032879	0.999897	Down
TAB3	chrX	30827442	30975084	147643	-	HAVANA	gene	ENSG00000157625	protein_coding	2.31366	0.0481346	0.999897	Up
TARS3	chr15	101653596	101724473	70878	-	HAVANA	gene	ENSG00000185418	protein_coding	3.98958	0.00144239	0.749821	Up
TBCE	chr1	235367360	235452443	85084	+	HAVANA	gene	ENSG00000284770	protein_coding	3.65522	0.0177419	0.999897	Up
TCAF2C	chr7	143639230	143647646	8417	-	HAVANA	gene	ENSG00000283528	protein_coding	-4.29344	0.0403761	0.999897	Down
TEX2	chr17	64147227	64263260	116034	-	HAVANA	gene	ENSG00000136478	protein_coding	0.636911	0.0398723	0.999897	Up
TEX264	chr3	51662693	51704323	41631	+	HAVANA	gene	ENSG00000164081	protein_coding	5.34719	0.00226449	0.843061	Up
TFAM	chr10	58385345	58399220	13876	+	HAVANA	gene	ENSG00000108064	protein_coding	4.8392	0.0153775	0.999897	Up
TFG	chr3	100709295	100748964	39670	+	HAVANA	gene	ENSG00000114354	protein_coding	-3.55132	0.0224961	0.999897	Down
TGFBI	chr5	136028988	136063818	34831	+	HAVANA	gene	ENSG00000120708	protein_coding	1.23799	0.0128925	0.999897	Up
TGFBR1	chr9	99104038	99154192	50155	+	HAVANA	gene	ENSG00000106799	protein_coding	5.34594	0.00611298	0.999897	Up
THAP1	chr8	42836674	42843325	6652	-	HAVANA	gene	ENSG00000131931	protein_coding	2.26025	0.0364247	0.999897	Up
THTPA	chr14	23555988	23560271	4284	+	HAVANA	gene	ENSG00000259431	protein_coding	4.93391	2.69916e-05	0.0707754	Up
TIMM50	chr19	39480412	39493785	13374	+	HAVANA	gene	ENSG00000105197	protein_coding	3.74193	0.00781677	0.999897	Up
TINF2	chr14	24238286	24242663	4378	-	HAVANA	gene	ENSG00000092330	protein_coding	-1.66595	0.00111032	0.727851	Down
TMEM59	chr1	54026681	54053504	26824	-	HAVANA	gene	ENSG00000116209	protein_coding	2.15518	0.0420079	0.999897	Up
TNFRSF14-AS1	chr1	2549920	2557031	7112	-	HAVANA	gene	ENSG00000238164	lncRNA	3.61151	0.00148533	0.749821	Up
TOMM40L	chr1	161225939	161230746	4808	+	HAVANA	gene	ENSG00000158882	protein_coding	-2.85874	0.0391186	0.999897	Down
TOX2	chr20	43914852	44069616	154765	+	HAVANA	gene	ENSG00000124191	protein_coding	1.22005	0.0328381	0.999897	Up
TPT1	chr13	45333471	45341284	7814	-	HAVANA	gene	ENSG00000133112	protein_coding	0.692888	0.0198487	0.999897	Up
TRA2B	chr3	185914558	185938103	23546	-	HAVANA	gene	ENSG00000136527	protein_coding	1.68301	0.0177994	0.999897	Up
TSC22D4	chr7	100463359	100479232	15874	-	HAVANA	gene	ENSG00000166925	protein_coding	-3.58123	0.0046939	0.999897	Down
TWSG1	chr18	9334767	9402420	67654	+	HAVANA	gene	ENSG00000128791	protein_coding	4.2	0.0313226	0.999897	Up
UBE2D2	chr5	139526431	139628434	102004	+	HAVANA	gene	ENSG00000131508	protein_coding	1.10821	0.0273182	0.999897	Up
UBXN4	chr2	135741734	135785056	43323	+	HAVANA	gene	ENSG00000144224	protein_coding	2.70984	0.00515351	0.999897	Up
UBXN8	chr8	30729131	30767006	37876	+	HAVANA	gene	ENSG00000104691	protein_coding	4.21408	0.000984882	0.689638	Up
UGT2B28	chr4	69280475	69295050	14576	+	HAVANA	gene	ENSG00000135226	protein_coding	-3.10961	0.0159822	0.999897	Down
UMODL1	chr21	42062959	42143453	80495	+	HAVANA	gene	ENSG00000177398	protein_coding	-2.62466	0.0470704	0.999897	Down
UNC45A	chr15	90930180	90954093	23914	+	HAVANA	gene	ENSG00000140553	protein_coding	0.59797	0.025631	0.999897	Up
UNC5A	chr5	176810519	176880898	70380	+	HAVANA	gene	ENSG00000113763	protein_coding	-0.804865	0.0365631	0.999897	Down
UNC5CL	chr6	41026895	41039221	12327	-	HAVANA	gene	ENSG00000124602	protein_coding	-5.10471	0.00561335	0.999897	Down
USP24	chr1	55066359	55215378	149020	-	HAVANA	gene	ENSG00000162402	protein_coding	2.02333	0.0429975	0.999897	Up
UXS1	chr2	106093308	106194301	100994	-	HAVANA	gene	ENSG00000115652	protein_coding	2.14364	0.0372212	0.999897	Up
VPS33B	chr15	90998673	91022603	23931	-	HAVANA	gene	ENSG00000184056	protein_coding	1.91523	0.00341606	0.999897	Up
VWA5B1	chr1	20290875	20359518	68644	+	HAVANA	gene	ENSG00000158816	protein_coding	-6.46938	0.000148314	0.207412	Down
WASF2	chr1	27404230	27490167	85938	-	HAVANA	gene	ENSG00000158195	protein_coding	-5.01751	0.000522372	0.438312	Down
WBP11	chr12	14784582	14803486	18905	-	HAVANA	gene	ENSG00000084463	protein_coding	4.44122	0.023853	0.999897	Up
WDR41	chr5	77425970	77620611	194642	-	HAVANA	gene	ENSG00000164253	protein_coding	3.33948	0.0314164	0.999897	Up
WDR7	chr18	56651343	57029811	378469	+	HAVANA	gene	ENSG00000091157	protein_coding	2.84189	0.0260212	0.999897	Up
XIST	chrX	73820649	73852723	32075	-	HAVANA	gene	ENSG00000229807	lncRNA	1.92253	0.00751306	0.999897	Up
YTHDF2	chr1	28736621	28769775	33155	+	HAVANA	gene	ENSG00000198492	protein_coding	2.30028	0.0439299	0.999897	Up
ZBP1	chr20	57603846	57620576	16731	-	HAVANA	gene	ENSG00000124256	protein_coding	-3.17828	0.0267455	0.999897	Down
ZC2HC1A	chr8	78666050	78719765	53716	+	HAVANA	gene	ENSG00000104427	protein_coding	1.63057	0.0250976	0.999897	Up
ZDHHC20	chr13	21348784	21459370	110587	-	HAVANA	gene	ENSG00000180776	protein_coding	1.2079	0.0195083	0.999897	Up
ZFAND3	chr6	37819727	38154624	334898	+	HAVANA	gene	ENSG00000156639	protein_coding	2.75283	0.0113152	0.999897	Up
ZMAT2	chr5	140698680	140706686	8007	+	HAVANA	gene	ENSG00000146007	protein_coding	4.98579	0.0092887	0.999897	Up
ZMAT3	chr3	178960121	179072215	112095	-	HAVANA	gene	ENSG00000172667	protein_coding	3.89745	0.00889222	0.999897	Up
ZNF146	chr19	36214602	36238771	24170	+	HAVANA	gene	ENSG00000167635	protein_coding	2.28875	0.0351227	0.999897	Up
ZNF326	chr1	89995110	90035533	40424	+	HAVANA	gene	ENSG00000162664	protein_coding	4.1547	0.041436	0.999897	Up
ZNF350	chr19	51964340	51986856	22517	-	HAVANA	gene	ENSG00000256683	protein_coding	5.19959	0.00214996	0.843061	Up
ZNF428	chr19	43607224	43619629	12406	-	HAVANA	gene	ENSG00000131116	protein_coding	-0.764198	0.0191032	0.999897	Down
ZNF503-AS2	chr10	75401519	75408982	7464	+	HAVANA	gene	ENSG00000237149	lncRNA	4.37273	0.0191	0.999897	Up
ZNF511-PRAP1	chr10	133309410	133352529	43120	+	HAVANA	gene	ENSG00000283496	protein_coding	-2.92181	0.0213635	0.999897	Down
ZNF516	chr18	76357682	76495242	137561	-	HAVANA	gene	ENSG00000101493	protein_coding	1.91924	0.0479806	0.999897	Up
ZNF701	chr19	52555822	52587174	31353	+	HAVANA	gene	ENSG00000167562	protein_coding	-9.05272	0.00229082	0.843061	Down

## Sheet: Table S3
Table S3 649 DEGs from MDC twins
gene_name	seqnames	start	end	width	strand	source	type	gene_id	gene_type	log2FoldChange	pvalue	FDR	Trend
ABCA11P	chr4	425435	474129	48695	-	HAVANA	gene	ENSG00000293360	lncRNA	5.64024	0.0423031	0.999931	Up
ACAP1	chr17	7336529	7351477	14949	+	HAVANA	gene	ENSG00000072818	protein_coding	1.25519	0.0478736	0.999931	Up
ACE2	chrX	15494566	15607236	112671	-	HAVANA	gene	ENSG00000130234	protein_coding	-1.88627	0.0172526	0.999931	Down
ACKR3	chr2	236567787	236582354	14568	+	HAVANA	gene	ENSG00000144476	protein_coding	-4.82659	0.0388438	0.999931	Down
ADAM21	chr14	70417107	70460427	43321	+	HAVANA	gene	ENSG00000139985	protein_coding	-6.42455	7.28372e-05	0.048004	Down
ADAMTS5	chr21	26917922	26967088	49167	-	HAVANA	gene	ENSG00000154736	protein_coding	4.7164	0.0338965	0.999931	Up
ADCY10	chr1	167809386	167914215	104830	-	HAVANA	gene	ENSG00000143199	protein_coding	-2.90592	0.0395812	0.999931	Down
ADGRB2	chr1	31727117	31764893	37777	-	HAVANA	gene	ENSG00000121753	protein_coding	4.37368	0.0460701	0.999931	Up
ADGRE1	chr19	6887566	6940459	52894	+	HAVANA	gene	ENSG00000174837	protein_coding	1.2084	0.00546479	0.708481	Up
ADGRV1	chr5	90529344	91164437	635094	+	HAVANA	gene	ENSG00000164199	protein_coding	-1.39873	0.0303668	0.999931	Down
ADORA1	chr1	203090654	203167405	76752	+	HAVANA	gene	ENSG00000163485	protein_coding	4.57536	0.0326778	0.999931	Up
AFAP1L2	chr10	114294824	114404756	109933	-	HAVANA	gene	ENSG00000169129	protein_coding	-5.74297	0.0208619	0.999931	Down
AGAP6	chr10	49982190	50011654	29465	+	HAVANA	gene	ENSG00000204149	protein_coding	4.27629	0.00323935	0.520333	Up
AGPAT1	chr6	32168212	32178096	9885	-	HAVANA	gene	ENSG00000204310	protein_coding	4.52806	0.00229406	0.439987	Up
ALDH4A1	chr1	18871430	18902724	31295	-	HAVANA	gene	ENSG00000159423	protein_coding	5.59838	0.0231745	0.999931	Up
ALOX12P2	chr17	6853861	6954107	100247	+	HAVANA	gene	ENSG00000291084	lncRNA	-2.917	0.0162296	0.999931	Down
ALOX15	chr17	4630919	4642294	11376	-	HAVANA	gene	ENSG00000161905	protein_coding	2.45611	0.00240113	0.447934	Up
AMDHD1	chr12	95943331	95968720	25390	+	HAVANA	gene	ENSG00000139344	protein_coding	5.24133	0.0126498	0.999931	Up
AMIGO1	chr1	109504178	109509738	5561	-	HAVANA	gene	ENSG00000181754	protein_coding	-0.73412	0.0476412	0.999931	Down
ANKMY2	chr7	16599779	16645817	46039	-	HAVANA	gene	ENSG00000106524	protein_coding	6.29304	8.32105e-05	0.0490122	Up
ANKRD17-DT	chr4	73259209	73317953	58745	+	HAVANA	gene	ENSG00000250220	lncRNA	7.56522	8.47683e-05	0.0490122	Up
ANKRD36	chr2	97113153	97264521	151369	+	HAVANA	gene	ENSG00000135976	protein_coding	-4.54514	0.00438125	0.639814	Down
ANKRD39	chr2	96836611	96858016	21406	-	HAVANA	gene	ENSG00000213337	protein_coding	3.57214	4.33615e-06	0.00693396	Up
ANXA5	chr4	121667946	121696995	29050	-	HAVANA	gene	ENSG00000164111	protein_coding	1.15595	0.0314266	0.999931	Up
APOA5	chr11	116789367	116792420	3054	-	HAVANA	gene	ENSG00000110243	protein_coding	3.97037	0.0219212	0.999931	Up
APOF	chr12	56360568	56362857	2290	-	HAVANA	gene	ENSG00000175336	protein_coding	1.42723	0.0218753	0.999931	Up
ARL5A	chr2	151788984	151828492	39509	-	HAVANA	gene	ENSG00000162980	protein_coding	-2.52944	0.0355544	0.999931	Down
ARPC4-TTLL3	chr3	9793082	9835401	42320	+	HAVANA	gene	ENSG00000250151	protein_coding	5.19411	0.00510711	0.693806	Up
ARSD	chrX	2903972	2929349	25378	-	HAVANA	gene	ENSG00000006756	protein_coding	1.11169	0.0439558	0.999931	Up
ARSG	chr17	68259182	68422731	163550	+	HAVANA	gene	ENSG00000141337	protein_coding	-1.13377	0.00862487	0.90453	Down
ARV1	chr1	230978981	231000733	21753	+	HAVANA	gene	ENSG00000173409	protein_coding	5.067	0.0157088	0.999931	Up
ASAH1-AS1	chr8	18084384	18097644	13261	+	HAVANA	gene	ENSG00000245281	lncRNA	2.39313	0.0318362	0.999931	Up
ASPHD2	chr22	26429260	26445015	15756	+	HAVANA	gene	ENSG00000128203	protein_coding	1.16863	0.0467286	0.999931	Up
ASPM	chr1	197084121	197146694	62574	-	HAVANA	gene	ENSG00000066279	protein_coding	6.27661	0.0108839	0.993739	Up
ASTN2	chr9	116423112	117415070	991959	-	HAVANA	gene	ENSG00000148219	protein_coding	4.75187	0.0392436	0.999931	Up
ASXL3	chr18	33578219	33751195	172977	+	HAVANA	gene	ENSG00000141431	protein_coding	-5.14892	0.00323133	0.520333	Down
B3GNT4	chr12	122203681	122208952	5272	+	HAVANA	gene	ENSG00000176383	protein_coding	0.96568	0.0376048	0.999931	Up
BAG6	chr6	31639028	31652705	13678	-	HAVANA	gene	ENSG00000204463	protein_coding	6.06031	5.4827e-05	0.0424327	Up
BEND5	chr1	48727519	48776969	49451	-	HAVANA	gene	ENSG00000162373	protein_coding	-5.82757	0.0320512	0.999931	Down
BICRA-AS2	chr19	47607873	47608681	809	-	HAVANA	gene	ENSG00000277383	lncRNA	3.24198	0.00888988	0.910973	Up
BMP10	chr2	68860909	68871397	10489	-	HAVANA	gene	ENSG00000163217	protein_coding	4.25164	0.0238783	0.999931	Up
BMS1P4-AGAP5	chr10	73674295	73730466	56172	-	HAVANA	gene	ENSG00000242288	lncRNA	2.59032	0.0210758	0.999931	Up
BSG	chr19	571277	583494	12218	+	HAVANA	gene	ENSG00000172270	protein_coding	0.83411	0.0208184	0.999931	Up
C17orf49	chr17	7014495	7017525	3031	+	HAVANA	gene	ENSG00000258315	protein_coding	1.29909	0.00472783	0.661547	Up
C1orf56	chr1	151047751	151051986	4236	+	HAVANA	gene	ENSG00000143443	protein_coding	0.947497	0.0210138	0.999931	Up
C2CD5-AS1	chr12	22409237	22618868	209632	+	HAVANA	gene	ENSG00000250166	lncRNA	-2.07593	0.0448528	0.999931	Down
C5orf15	chr5	133955510	133968674	13165	-	HAVANA	gene	ENSG00000113583	protein_coding	-5.16957	0.0146634	0.999931	Down
CAB39L	chr13	49308650	49444064	135415	-	HAVANA	gene	ENSG00000102547	protein_coding	-4.99787	0.0337694	0.999931	Down
CALHM5	chr6	116511639	116524788	13150	+	HAVANA	gene	ENSG00000178033	protein_coding	-6.21546	0.0209362	0.999931	Down
CAPN1-AS1	chr11	65177606	65181834	4229	-	HAVANA	gene	ENSG00000254614	lncRNA	0.952515	0.0349198	0.999931	Up
CARS1	chr11	3000922	3057613	56692	-	HAVANA	gene	ENSG00000110619	protein_coding	-1.08202	0.0352786	0.999931	Down
CBR1	chr21	36069941	36073166	3226	+	HAVANA	gene	ENSG00000159228	protein_coding	1.23576	0.0454836	0.999931	Up
CC2D1A	chr19	13906201	13930879	24679	+	HAVANA	gene	ENSG00000132024	protein_coding	6.96662	4.34391e-06	0.00693396	Up
CCDC126	chr7	23597382	23644708	47327	+	HAVANA	gene	ENSG00000169193	protein_coding	5.00629	0.0143014	0.999931	Up
CCDC194	chr19	17387196	17394196	7001	-	HAVANA	gene	ENSG00000269720	protein_coding	5.46266	0.00644919	0.772598	Up
CCDC24	chr1	43991359	43996528	5170	+	HAVANA	gene	ENSG00000159214	protein_coding	5.23669	0.00652703	0.775351	Up
CCN6	chr6	112054075	112069686	15612	+	HAVANA	gene	ENSG00000112761	protein_coding	-5.83151	0.00165538	0.373868	Down
CCPG1	chr15	55340032	55408510	68479	-	HAVANA	gene	ENSG00000260916	protein_coding	-0.882485	0.0340348	0.999931	Down
CD109	chr6	73695785	73828316	132532	+	HAVANA	gene	ENSG00000156535	protein_coding	5.99884	0.000105145	0.0535666	Up
CD200	chr3	112332235	112363181	30947	+	HAVANA	gene	ENSG00000091972	protein_coding	-4.68483	0.0389242	0.999931	Down
CD300LF	chr17	74694311	74712978	18668	-	HAVANA	gene	ENSG00000186074	protein_coding	0.985394	0.0426477	0.999931	Up
CD81	chr11	2376177	2397802	21626	+	HAVANA	gene	ENSG00000110651	protein_coding	0.78241	0.0219518	0.999931	Up
CDKAL1	chr6	20534457	21232404	697948	+	HAVANA	gene	ENSG00000145996	protein_coding	3.12482	0.0164258	0.999931	Up
CDS1	chr4	84583127	84651334	68208	+	HAVANA	gene	ENSG00000163624	protein_coding	-6.35148	8.17275e-05	0.0490122	Down
CENPF	chr1	214603185	214664574	61390	+	HAVANA	gene	ENSG00000117724	protein_coding	5.76506	0.0238392	0.999931	Up
CEP95	chr17	64506865	64542461	35597	+	HAVANA	gene	ENSG00000258890	protein_coding	-1.08374	0.0435473	0.999931	Down
CFAP298	chr21	32592079	32612603	20525	-	HAVANA	gene	ENSG00000159079	protein_coding	4.76113	0.0241906	0.999931	Up
CHD4	chr12	6570082	6614524	44443	-	HAVANA	gene	ENSG00000111642	protein_coding	-1.07793	0.033083	0.999931	Down
CHKB	chr22	50578959	50601455	22497	-	HAVANA	gene	ENSG00000100288	protein_coding	1.26097	0.0395193	0.999931	Up
CHRNA10	chr11	3665587	3671384	5798	-	HAVANA	gene	ENSG00000129749	protein_coding	-5.50091	0.00525566	0.702993	Down
CHROMR	chr2	178413635	178440243	26609	+	HAVANA	gene	ENSG00000223960	lncRNA	-0.874638	0.0193838	0.999931	Down
CIBAR1	chr8	93698561	93731527	32967	+	HAVANA	gene	ENSG00000188343	protein_coding	-1.31575	0.00508953	0.693806	Down
CIC	chr19	42268537	42295797	27261	+	HAVANA	gene	ENSG00000079432	protein_coding	0.630145	0.0449731	0.999931	Up
CISD1	chr10	58269162	58289586	20425	+	HAVANA	gene	ENSG00000122873	protein_coding	6.46775	0.00918231	0.916079	Up
CLC	chr19	39731255	39738029	6775	-	HAVANA	gene	ENSG00000105205	protein_coding	2.84185	0.000993889	0.25902	Up
CMSS1	chr3	99817837	100181732	363896	+	HAVANA	gene	ENSG00000184220	protein_coding	6.49934	0.00601002	0.756137	Up
CNTF	chr11	58622665	58625733	3069	+	HAVANA	gene	ENSG00000242689	protein_coding	-5.13731	0.0182793	0.999931	Down
COA1	chr7	43608456	43729717	121262	-	HAVANA	gene	ENSG00000106603	protein_coding	-0.78859	0.0186837	0.999931	Down
COL13A1	chr10	69801880	69964275	162396	+	HAVANA	gene	ENSG00000197467	protein_coding	-5.60867	0.00887374	0.910973	Down
COL6A6	chr3	130517177	130677044	159868	+	HAVANA	gene	ENSG00000206384	protein_coding	-1.14552	0.047889	0.999931	Down
COPG2IT1	chr7	130538954	130546900	7947	+	HAVANA	gene	ENSG00000286214	lncRNA	-1.16549	0.0493287	0.999931	Down
CORO1A-AS1	chr16	30183505	30184957	1453	-	HAVANA	gene	ENSG00000261416	lncRNA	0.692493	0.0294909	0.999931	Up
CPSF1	chr8	144393229	144409335	16107	-	HAVANA	gene	ENSG00000071894	protein_coding	5.77137	0.00267163	0.483575	Up
CRBN	chr3	3144628	3179727	35100	-	HAVANA	gene	ENSG00000113851	protein_coding	-1.18741	0.00318682	0.519225	Down
CREG2	chr2	101345550	101387503	41954	-	HAVANA	gene	ENSG00000175874	protein_coding	5.49001	0.00104431	0.266717	Up
CRELD1	chr3	9933793	9945413	11621	+	HAVANA	gene	ENSG00000163703	protein_coding	0.84484	0.0347525	0.999931	Up
CRLF1	chr19	18572220	18607741	35522	-	HAVANA	gene	ENSG00000006016	protein_coding	0.765055	0.0172485	0.999931	Up
CTTNBP2NL	chr1	112396214	112463456	67243	+	HAVANA	gene	ENSG00000143079	protein_coding	-5.42264	0.00726641	0.82211	Down
CUBN	chr10	16823966	17129811	305846	-	HAVANA	gene	ENSG00000107611	protein_coding	3.86015	0.0250954	0.999931	Up
CWC25	chr17	38800441	38825355	24915	-	HAVANA	gene	ENSG00000273559	protein_coding	-5.31588	0.00948444	0.937161	Down
CYSRT1	chr9	137225174	137226315	1142	+	HAVANA	gene	ENSG00000197191	protein_coding	5.00665	0.0240996	0.999931	Up
DAAM2-AS1	chr6	39881804	39900071	18268	-	HAVANA	gene	ENSG00000235033	lncRNA	-2.59174	0.00898374	0.914122	Down
DACH1	chr13	71437966	71867204	429239	-	HAVANA	gene	ENSG00000276644	protein_coding	5.47677	0.00470318	0.661547	Up
DCAF15	chr19	13952509	13961449	8941	+	HAVANA	gene	ENSG00000132017	protein_coding	5.93078	0.00106245	0.268664	Up
DERA	chr12	15911302	16037381	126080	+	HAVANA	gene	ENSG00000023697	protein_coding	4.43024	0.0471704	0.999931	Up
DHRS4-AS1	chr14	23938219	24052555	114337	-	HAVANA	gene	ENSG00000215256	lncRNA	4.4444	0.0146641	0.999931	Up
DHX33	chr17	5440917	5468982	28066	-	HAVANA	gene	ENSG00000005100	protein_coding	3.11655	0.0209645	0.999931	Up
DHX33-DT	chr17	5469092	5470360	1269	+	HAVANA	gene	ENSG00000262099	lncRNA	-4.85819	0.0413138	0.999931	Down
DLEC1	chr3	38039205	38124025	84821	+	HAVANA	gene	ENSG00000008226	protein_coding	1.17618	0.0131734	0.999931	Up
DNAJB9	chr7	108569867	108574850	4984	+	HAVANA	gene	ENSG00000128590	protein_coding	5.53563	0.00217873	0.431427	Up
DNAJC2	chr7	103312289	103344830	32542	-	HAVANA	gene	ENSG00000105821	protein_coding	-0.787122	0.0264498	0.999931	Down
DOCK6-AS1	chr19	11197626	11221809	24184	+	HAVANA	gene	ENSG00000267082	lncRNA	5.83524	0.000479092	0.152071	Up
DPY19L3-DT	chr19	32390050	32405560	15511	-	HAVANA	gene	ENSG00000267213	lncRNA	-5.81632	0.00314356	0.519225	Down
DTL	chr1	212035553	212107400	71848	+	HAVANA	gene	ENSG00000143476	protein_coding	7.55324	6.24677e-05	0.0455836	Up
DUSP14	chr17	37489891	37513501	23611	+	HAVANA	gene	ENSG00000276023	protein_coding	-5.5832	0.0368808	0.999931	Down
DYNC1I2	chr2	171687409	171750158	62750	+	HAVANA	gene	ENSG00000077380	protein_coding	4.92144	0.0168593	0.999931	Up
EBF4	chr20	2692780	2760108	67329	+	HAVANA	gene	ENSG00000088881	protein_coding	-4.62655	0.0381788	0.999931	Down
EEF1D	chr8	143579697	143599541	19845	-	HAVANA	gene	ENSG00000104529	protein_coding	4.51493	0.0125512	0.999931	Up
EIF4E	chr4	98879276	98929133	49858	-	HAVANA	gene	ENSG00000151247	protein_coding	5.47099	0.00230847	0.439987	Up
EIF5A	chr17	7306999	7312463	5465	+	HAVANA	gene	ENSG00000132507	protein_coding	6.69673	1.08758e-06	0.00308631	Up
ELAC1	chr18	50967991	50988121	20131	+	HAVANA	gene	ENSG00000141642	protein_coding	-5.03003	0.0243286	0.999931	Down
ELFN2	chr22	37339583	37427445	87863	-	HAVANA	gene	ENSG00000243902	lncRNA	5.2562	0.0263891	0.999931	Up
ENAH	chr1	225486765	225653142	166378	-	HAVANA	gene	ENSG00000154380	protein_coding	-5.39939	0.01288	0.999931	Down
ENAM	chr4	70628744	70646824	18081	+	HAVANA	gene	ENSG00000132464	protein_coding	-3.56195	0.00318636	0.519225	Down
ENOX2	chrX	130622325	130903234	280910	-	HAVANA	gene	ENSG00000165675	protein_coding	-4.63716	0.0307058	0.999931	Down
ENSG00000167807	chr19	10305427	10316009	10583	-	HAVANA	gene	ENSG00000167807	protein_coding	7.35207	0.000322427	0.113806	Up
ENSG00000223576	chr13	19841827	19843672	1846	+	HAVANA	gene	ENSG00000223576	lncRNA	-2.67249	0.0480095	0.999931	Down
ENSG00000223808	chr10	8970125	8973468	3344	+	HAVANA	gene	ENSG00000223808	lncRNA	-3.52675	0.0148688	0.999931	Down
ENSG00000223911	chr2	147899401	147902956	3556	-	HAVANA	gene	ENSG00000223911	lncRNA	1.76953	0.0062761	0.77231	Up
ENSG00000224407	chr1	230280312	230281893	1582	-	HAVANA	gene	ENSG00000224407	lncRNA	0.954204	0.0282895	0.999931	Up
ENSG00000224481	chr1	148295895	148344638	48744	+	HAVANA	gene	ENSG00000224481	lncRNA	3.37258	0.0197621	0.999931	Up
ENSG00000226252	chr1	47225797	47230750	4954	+	HAVANA	gene	ENSG00000226252	lncRNA	1.89456	0.0105846	0.986612	Up
ENSG00000226599	chr6	150650772	150652025	1254	-	HAVANA	gene	ENSG00000226599	lncRNA	-3.13263	0.028819	0.999931	Down
ENSG00000227068	chr9	125567579	125573023	5445	+	HAVANA	gene	ENSG00000227068	lncRNA	-3.33161	0.0188365	0.999931	Down
ENSG00000228554	chr7	39700341	39703296	2956	-	HAVANA	gene	ENSG00000228554	lncRNA	-2.91512	0.0453371	0.999931	Down
ENSG00000228988	chr1	70218589	70221023	2435	-	HAVANA	gene	ENSG00000228988	lncRNA	-6.14591	0.000106965	0.0535666	Down
ENSG00000233099	chr1	77346046	77349585	3540	-	HAVANA	gene	ENSG00000233099	lncRNA	-5.398	0.0095404	0.937161	Down
ENSG00000233461	chr1	231520729	231528618	7890	-	HAVANA	gene	ENSG00000233461	lncRNA	-3.67612	0.0113748	0.999931	Down
ENSG00000235806	chrX	38770331	38799658	29328	+	HAVANA	gene	ENSG00000235806	lncRNA	-5.8114	0.000929894	0.24484	Down
ENSG00000236525	chr2	102433957	102435340	1384	+	HAVANA	gene	ENSG00000236525	lncRNA	-4.7647	0.046015	0.999931	Down
ENSG00000240219	chr1	204626775	204629712	2938	+	HAVANA	gene	ENSG00000240219	lncRNA	-5.31526	0.0195304	0.999931	Down
ENSG00000241886	chrX	30698207	30721932	23726	+	HAVANA	gene	ENSG00000241886	lncRNA	-4.89628	0.027568	0.999931	Down
ENSG00000242190	chr3	81762706	81764756	2051	-	HAVANA	gene	ENSG00000242190	lncRNA	-5.05261	0.0243547	0.999931	Down
ENSG00000243155	chr1	180944042	180976482	32441	-	HAVANA	gene	ENSG00000243155	lncRNA	6.22845	0.000199125	0.0794633	Up
ENSG00000244380	chr3	48440352	48446656	6305	-	HAVANA	gene	ENSG00000244380	lncRNA	1.22485	0.0246835	0.999931	Up
ENSG00000248896	chr8	10729314	10772910	43597	+	HAVANA	gene	ENSG00000248896	lncRNA	-3.2734	0.017051	0.999931	Down
ENSG00000250274	chr5	170308701	170312806	4106	-	HAVANA	gene	ENSG00000250274	lncRNA	2.70257	0.0245768	0.999931	Up
ENSG00000250790	chr12	132911470	132914732	3263	+	HAVANA	gene	ENSG00000250790	lncRNA	-5.19498	0.0293112	0.999931	Down
ENSG00000251095	chr4	89410960	89726752	315793	+	HAVANA	gene	ENSG00000251095	lncRNA	0.641843	0.0221598	0.999931	Up
ENSG00000251309	chr4	101976894	102036903	60010	-	HAVANA	gene	ENSG00000251309	lncRNA	-1.6784	0.0414008	0.999931	Down
ENSG00000253295	chr5	172755457	172762587	7131	+	HAVANA	gene	ENSG00000253295	lncRNA	2.34406	0.048878	0.999931	Up
ENSG00000253577	chr8	92765651	92858297	92647	+	HAVANA	gene	ENSG00000253577	lncRNA	-5.30624	0.0190818	0.999931	Down
ENSG00000254545	chr1	31789130	31791322	2193	+	HAVANA	gene	ENSG00000254545	lncRNA	4.76619	0.0316959	0.999931	Up
ENSG00000254900	chr11	8679089	8680913	1825	+	HAVANA	gene	ENSG00000254900	lncRNA	-3.14541	0.0189478	0.999931	Down
ENSG00000254972	chr11	71701268	71705404	4137	-	HAVANA	gene	ENSG00000254972	lncRNA	6.33275	0.0118088	0.999931	Up
ENSG00000255328	chr11	327171	330190	3020	+	HAVANA	gene	ENSG00000255328	lncRNA	7.65368	0.00440906	0.639814	Up
ENSG00000255339	chr10	100505628	100529881	24254	-	HAVANA	gene	ENSG00000255339	protein_coding	2.58367	0.0111899	0.999931	Up
ENSG00000255730	chr19	41350853	41425001	74149	+	HAVANA	gene	ENSG00000255730	protein_coding	1.64522	0.00643276	0.772598	Up
ENSG00000255801	chr12	8548361	8567939	19579	-	HAVANA	gene	ENSG00000255801	lncRNA	-3.17743	0.0212956	0.999931	Down
ENSG00000256861	chr12	122207779	122266423	58645	-	HAVANA	gene	ENSG00000256861	protein_coding	12.8712	0.000815039	0.216834	Up
ENSG00000257663	chr12	52076841	52082084	5244	-	HAVANA	gene	ENSG00000257663	lncRNA	1.05155	0.0408165	0.999931	Up
ENSG00000258344	chr12	54276631	54345083	68453	+	HAVANA	gene	ENSG00000258344	lncRNA	-3.06863	0.0325166	0.999931	Down
ENSG00000258443	chr14	73517233	73520648	3416	-	HAVANA	gene	ENSG00000258443	lncRNA	-6.37016	4.37898e-05	0.0382889	Down
ENSG00000258653	chr14	73851971	73932278	80308	+	HAVANA	gene	ENSG00000258653	protein_coding	-11.9307	0.000129359	0.0600694	Down
ENSG00000258699	chr14	89355060	89356571	1512	+	HAVANA	gene	ENSG00000258699	lncRNA	-4.08523	0.00877189	0.910973	Down
ENSG00000259103	chr14	75814502	75847698	33197	-	HAVANA	gene	ENSG00000259103	lncRNA	-2.50474	0.0133602	0.999931	Down
ENSG00000259118	chr14	65082034	65094212	12179	+	HAVANA	gene	ENSG00000259118	lncRNA	-1.00471	0.0129546	0.999931	Down
ENSG00000259670	chr15	48783190	48784121	932	+	HAVANA	gene	ENSG00000259670	lncRNA	6.80348	0.00144531	0.344983	Up
ENSG00000259704	chr15	90839641	90853608	13968	+	HAVANA	gene	ENSG00000259704	lncRNA	5.22459	0.0262607	0.999931	Up
ENSG00000259986	chr15	83179182	83439445	260264	+	HAVANA	gene	ENSG00000259986	lncRNA	-4.56667	0.00256036	0.470443	Down
ENSG00000260246	chr1	109693117	109693742	626	-	HAVANA	gene	ENSG00000260246	lncRNA	-3.56332	0.0262561	0.999931	Down
ENSG00000260509	chr13	25300124	25301438	1315	-	HAVANA	gene	ENSG00000260509	lncRNA	8.22321	1.67696e-06	0.00371682	Up
ENSG00000260555	chr7	150000752	150005124	4373	+	HAVANA	gene	ENSG00000260555	lncRNA	-2.2726	0.0109023	0.993739	Down
ENSG00000260927	chr16	58129519	58163246	33728	+	HAVANA	gene	ENSG00000260927	lncRNA	-1.24795	0.0253377	0.999931	Down
ENSG00000261070	chr11	69147228	69171564	24337	-	HAVANA	gene	ENSG00000261070	lncRNA	-5.2267	0.00906202	0.914799	Down
ENSG00000261147	chr15	90249556	90272208	22653	+	HAVANA	gene	ENSG00000261147	protein_coding	-2.85401	0.012593	0.999931	Down
ENSG00000261334	chr9	129480605	129482538	1934	-	HAVANA	gene	ENSG00000261334	lncRNA	-4.91055	0.0379658	0.999931	Down
ENSG00000262050	chr17	2712012	2713607	1596	+	HAVANA	gene	ENSG00000262050	lncRNA	5.36951	0.00433159	0.639473	Up
ENSG00000262160	chr16	68225969	68229145	3177	-	HAVANA	gene	ENSG00000262160	lncRNA	-0.678886	0.0248254	0.999931	Down
ENSG00000262304	chr17	3585149	3636249	51101	-	HAVANA	gene	ENSG00000262304	protein_coding	-6.42183	9.20264e-06	0.0111922	Down
ENSG00000262514	chr16	68199795	68200981	1187	+	HAVANA	gene	ENSG00000262514	lncRNA	-5.06772	0.0207831	0.999931	Down
ENSG00000262999	chr16	11465260	11473174	7915	+	HAVANA	gene	ENSG00000262999	lncRNA	-1.23076	0.00282217	0.493687	Down
ENSG00000263244	chr16	9104848	9113181	8334	+	HAVANA	gene	ENSG00000263244	lncRNA	-1.64089	0.00856151	0.903557	Down
ENSG00000263644	chr17	63391191	63431089	39899	-	HAVANA	gene	ENSG00000263644	lncRNA	-4.95193	0.0195652	0.999931	Down
ENSG00000263708	chr17	9283174	9305651	22478	+	HAVANA	gene	ENSG00000263708	lncRNA	-5.12665	0.017843	0.999931	Down
ENSG00000263756	chr6	32972065	32972853	789	-	HAVANA	gene	ENSG00000263756	lncRNA	-2.80118	0.0296398	0.999931	Down
ENSG00000265393	chr8	144512567	144513672	1106	+	HAVANA	gene	ENSG00000265393	lncRNA	5.42204	0.00594632	0.751827	Up
ENSG00000265912	chr17	64943262	64951054	7793	+	HAVANA	gene	ENSG00000265912	lncRNA	3.45624	0.0330133	0.999931	Up
ENSG00000267501	chr18	58754859	58757842	2984	-	HAVANA	gene	ENSG00000267501	lncRNA	-2.70272	0.0498016	0.999931	Down
ENSG00000267601	chr17	78855478	78855844	367	+	HAVANA	gene	ENSG00000267601	lncRNA	0.597347	0.0367294	0.999931	Up
ENSG00000267934	chr19	23323968	23329101	5134	+	HAVANA	gene	ENSG00000267934	lncRNA	-1.44104	0.0118277	0.999931	Down
ENSG00000268279	chr3	14135217	14148252	13036	+	HAVANA	gene	ENSG00000268279	protein_coding	3.59089	0.000315622	0.113806	Up
ENSG00000268575	chr1	1702736	1737688	34953	-	HAVANA	gene	ENSG00000268575	lncRNA	-2.09675	0.0375228	0.999931	Down
ENSG00000269667	chr16	85981750	85984881	3132	+	HAVANA	gene	ENSG00000269667	lncRNA	-5.21255	0.0109791	0.994348	Down
ENSG00000269877	chr19	53787597	53788169	573	-	HAVANA	gene	ENSG00000269877	lncRNA	6.22039	8.10492e-05	0.0490122	Up
ENSG00000269892	chr12	6742985	6743641	657	+	HAVANA	gene	ENSG00000269892	lncRNA	3.43155	0.015802	0.999931	Up
ENSG00000269951	chr15	77067654	77068325	672	-	HAVANA	gene	ENSG00000269951	lncRNA	5.87285	0.0253707	0.999931	Up
ENSG00000270066	chr1	109100193	109100619	427	+	HAVANA	gene	ENSG00000270066	lncRNA	2.75585	0.0152389	0.999931	Up
ENSG00000271533	chrX	74209976	74213660	3685	-	HAVANA	gene	ENSG00000271533	lncRNA	4.50609	0.0243745	0.999931	Up
ENSG00000272087	chr3	158693120	158693768	649	-	HAVANA	gene	ENSG00000272087	lncRNA	-2.62758	0.0414363	0.999931	Down
ENSG00000272754	chr2	32321638	32323002	1365	+	HAVANA	gene	ENSG00000272754	lncRNA	4.80778	0.0309151	0.999931	Up
ENSG00000272807	chr2	210028417	210029156	740	+	HAVANA	gene	ENSG00000272807	lncRNA	6.41314	4.43349e-05	0.0382889	Up
ENSG00000272896	chr9	136791379	136800595	9217	+	HAVANA	gene	ENSG00000272896	protein_coding	5.95346	0.0228483	0.999931	Up
ENSG00000272991	chr21	39184469	39184899	431	+	HAVANA	gene	ENSG00000272991	lncRNA	-1.98259	0.0336302	0.999931	Down
ENSG00000273102	chr21	33967100	33968573	1474	-	HAVANA	gene	ENSG00000273102	lncRNA	-4.78519	0.00172861	0.380592	Down
ENSG00000273110	chr1	154480012	154481501	1490	+	HAVANA	gene	ENSG00000273110	lncRNA	7.6747	5.11947e-05	0.0421778	Up
ENSG00000273338	chr1	78004346	78004554	209	-	HAVANA	gene	ENSG00000273338	lncRNA	-4.03969	0.0174832	0.999931	Down
ENSG00000273507	chr13	39053019	39223238	170220	+	HAVANA	gene	ENSG00000273507	lncRNA	6.86438	0.0026971	0.483575	Up
ENSG00000273890	chr12	56010091	56010574	484	-	HAVANA	gene	ENSG00000273890	lncRNA	4.81158	0.039072	0.999931	Up
ENSG00000274184	chr18	35268218	35270238	2021	+	HAVANA	gene	ENSG00000274184	lncRNA	-3.06084	0.0227403	0.999931	Down
ENSG00000274421	chr9	70310875	70312120	1246	+	HAVANA	gene	ENSG00000274421	lncRNA	5.13976	0.010199	0.979245	Up
ENSG00000275557	chr1	149607765	149612402	4638	+	HAVANA	gene	ENSG00000275557	lncRNA	6.79488	1.94045e-05	0.0215474	Up
ENSG00000276148	chr12	32725248	32725660	413	-	HAVANA	gene	ENSG00000276148	lncRNA	-2.53626	0.0354416	0.999931	Down
ENSG00000277715	chr12	106250759	106252786	2028	+	HAVANA	gene	ENSG00000277715	lncRNA	5.42459	0.00733912	0.82211	Up
ENSG00000277855	chr3	71581721	71628558	46838	+	HAVANA	gene	ENSG00000277855	lncRNA	-1.46793	0.0313487	0.999931	Down
ENSG00000278291	chr13	20699307	20703718	4412	-	HAVANA	gene	ENSG00000278291	lncRNA	5.68977	0.0338382	0.999931	Up
ENSG00000278601	chr10	110907483	110908182	700	+	HAVANA	gene	ENSG00000278601	lncRNA	-1.2942	0.0473919	0.999931	Down
ENSG00000279342	chr11	124789240	124792818	3579	-	HAVANA	gene	ENSG00000279342	lncRNA	5.17162	0.00731621	0.82211	Up
ENSG00000282034	chr16	30704067	30745169	41103	+	HAVANA	gene	ENSG00000282034	protein_coding	-2.60525	0.020465	0.999931	Down
ENSG00000282772	chr10	102845761	102854513	8753	-	HAVANA	gene	ENSG00000282772	lncRNA	6.12234	0.000304334	0.112648	Up
ENSG00000282907	chr16	568837	576257	7421	+	HAVANA	gene	ENSG00000282907	lncRNA	6.90934	0.00192311	0.404395	Up
ENSG00000283208	chr13	76992078	77129589	137512	+	HAVANA	gene	ENSG00000283208	protein_coding	-1.45299	0.000183046	0.0779165	Down
ENSG00000283994	chr2	143601517	143608759	7243	+	HAVANA	gene	ENSG00000283994	lncRNA	-4.77007	0.0411756	0.999931	Down
ENSG00000285171	chrX	71103987	71111575	7589	-	HAVANA	gene	ENSG00000285171	protein_coding	-7.141	5.83581e-06	0.00828037	Down
ENSG00000285542	chr2	44168851	44320310	151460	+	HAVANA	gene	ENSG00000285542	protein_coding	4.16971	0.000324609	0.113806	Up
ENSG00000285628	chr16	18318008	18344283	26276	-	HAVANA	gene	ENSG00000285628	lncRNA	-6.14852	7.15533e-05	0.048004	Down
ENSG00000285651	chr1	151885251	151899333	14083	+	HAVANA	gene	ENSG00000285651	lncRNA	-2.62393	0.0284332	0.999931	Down
ENSG00000285766	chr3	43088236	43090443	2208	+	HAVANA	gene	ENSG00000285766	lncRNA	-4.93463	0.0123952	0.999931	Down
ENSG00000285943	chr3	113361901	113515151	153251	-	HAVANA	gene	ENSG00000285943	protein_coding	7.27647	0.00619056	0.767509	Up
ENSG00000286022	chr20	2207328	2341059	133732	+	HAVANA	gene	ENSG00000286022	protein_coding	3.88389	0.0294576	0.999931	Up
ENSG00000286037	chr19	38290117	38292423	2307	-	HAVANA	gene	ENSG00000286037	lncRNA	0.944657	0.0160931	0.999931	Up
ENSG00000286285	chr1	193457422	193465198	7777	+	HAVANA	gene	ENSG00000286285	lncRNA	-4.79129	0.0397269	0.999931	Down
ENSG00000286292	chr4	184475196	184502681	27486	+	HAVANA	gene	ENSG00000286292	lncRNA	4.37956	0.0368742	0.999931	Up
ENSG00000286313	chr6	135854053	135880942	26890	-	HAVANA	gene	ENSG00000286313	lncRNA	-1.75309	0.0304127	0.999931	Down
ENSG00000286483	chr20	30281837	30282954	1118	+	HAVANA	gene	ENSG00000286483	lncRNA	6.00437	0.0224896	0.999931	Up
ENSG00000286632	chr19	58155864	58177576	21713	+	HAVANA	gene	ENSG00000286632	lncRNA	-5.57238	0.00267099	0.483575	Down
ENSG00000286670	chr9	2652856	2654371	1516	-	HAVANA	gene	ENSG00000286670	lncRNA	-5.67591	0.00181338	0.395843	Down
ENSG00000286746	chr13	80697177	81017737	320561	-	HAVANA	gene	ENSG00000286746	lncRNA	-3.42114	0.0164829	0.999931	Down
ENSG00000286786	chr15	38493308	38499985	6678	+	HAVANA	gene	ENSG00000286786	lncRNA	-0.657804	0.0406148	0.999931	Down
ENSG00000286942	chr2	231518582	231521067	2486	-	HAVANA	gene	ENSG00000286942	lncRNA	7.52183	9.3562e-05	0.050842	Up
ENSG00000286982	chr3	134774543	134796493	21951	-	HAVANA	gene	ENSG00000286982	lncRNA	-1.11194	0.0148781	0.999931	Down
ENSG00000287132	chr12	70239114	70242430	3317	+	HAVANA	gene	ENSG00000287132	lncRNA	-1.60112	0.00604658	0.757008	Down
ENSG00000287149	chr2	178828349	179007807	179459	+	HAVANA	gene	ENSG00000287149	lncRNA	-3.24757	0.0309512	0.999931	Down
ENSG00000287384	chr1	11979533	11980127	595	-	HAVANA	gene	ENSG00000287384	lncRNA	5.16844	0.00425088	0.634897	Up
ENSG00000287420	chr10	30529517	30554625	25109	+	HAVANA	gene	ENSG00000287420	lncRNA	5.92571	0.000172738	0.0747751	Up
ENSG00000287458	chr6	35650997	35652856	1860	+	HAVANA	gene	ENSG00000287458	lncRNA	-1.13523	0.0334249	0.999931	Down
ENSG00000287665	chr7	4725440	4728721	3282	+	HAVANA	gene	ENSG00000287665	lncRNA	4.89245	0.0229966	0.999931	Up
ENSG00000287670	chr2	88016780	88021451	4672	+	HAVANA	gene	ENSG00000287670	lncRNA	4.78872	0.0279861	0.999931	Up
ENSG00000287715	chr12	56987734	56990756	3023	+	HAVANA	gene	ENSG00000287715	lncRNA	-2.82087	0.0449667	0.999931	Down
ENSG00000288721	chr6	41793314	41921139	127826	-	HAVANA	gene	ENSG00000288721	protein_coding	-4.35898	0.0121728	0.999931	Down
ENSG00000288806	chr3	123701293	123713035	11743	+	HAVANA	gene	ENSG00000288806	lncRNA	4.18719	0.0395922	0.999931	Up
ENSG00000288882	chr7	142716831	142719234	2404	+	HAVANA	gene	ENSG00000288882	lncRNA	-4.78443	0.0415256	0.999931	Down
ENSG00000288964	chr8	29529299	29529922	624	-	HAVANA	gene	ENSG00000288964	lncRNA	-5.45852	0.00740359	0.825711	Down
ENSG00000289102	chr19	52558017	52559570	1554	+	HAVANA	gene	ENSG00000289102	lncRNA	4.67702	0.0353427	0.999931	Up
ENSG00000289130	chr3	24137832	24294374	156543	+	HAVANA	gene	ENSG00000289130	lncRNA	2.31473	0.0482587	0.999931	Up
ENSG00000289346	chr7	74796150	74890585	94436	-	HAVANA	gene	ENSG00000289346	protein_coding	-6.31212	8.76371e-06	0.0111913	Down
ENSG00000289359	chr6	149140235	149161931	21697	+	HAVANA	gene	ENSG00000289359	lncRNA	-4.80517	0.0494587	0.999931	Down
ENSG00000289419	chr1	147608331	147610187	1857	+	HAVANA	gene	ENSG00000289419	lncRNA	-5.19819	0.0117272	0.999931	Down
ENSG00000289439	chr1	244308554	244325179	16626	-	HAVANA	gene	ENSG00000289439	lncRNA	-5.02309	0.0107159	0.990351	Down
ENSG00000289576	chr1	28116812	28126939	10128	-	HAVANA	gene	ENSG00000289576	lncRNA	5.16932	0.00905638	0.914799	Up
ENSG00000289603	chr8	42140453	42141127	675	+	HAVANA	gene	ENSG00000289603	lncRNA	2.21828	0.0449357	0.999931	Up
ENSG00000289720	chr20	34363271	34540923	177653	+	HAVANA	gene	ENSG00000289720	protein_coding	-6.13106	8.8679e-05	0.0492361	Down
ENSG00000289731	chr5	176058717	176159271	100555	+	HAVANA	gene	ENSG00000289731	protein_coding	-6.63259	0.00474014	0.661547	Down
ENSG00000289918	chr14	75426943	75427476	534	+	HAVANA	gene	ENSG00000289918	lncRNA	2.54045	0.028974	0.999931	Up
ENSG00000289927	chr21	38229926	38235564	5639	+	HAVANA	gene	ENSG00000289927	lncRNA	-5.64053	0.00233704	0.442133	Down
ENSG00000290010	chr16	177313	177490	178	-	HAVANA	gene	ENSG00000290010	lncRNA	0.791411	0.0115952	0.999931	Up
ENSG00000290013	chr1	58784270	58784935	666	-	HAVANA	gene	ENSG00000290013	lncRNA	3.64783	0.00838808	0.896367	Up
ENSG00000290067	chr6	131217724	131443800	226077	-	HAVANA	gene	ENSG00000290067	lncRNA	-6.41588	0.0104719	0.983279	Down
ENSG00000290087	chr7	36737029	36737571	543	+	HAVANA	gene	ENSG00000290087	lncRNA	-4.74315	0.0497204	0.999931	Down
ENSG00000290285	chr12	274821	276722	1902	+	HAVANA	gene	ENSG00000290285	lncRNA	-0.876082	0.0281023	0.999931	Down
ENSG00000290577	chr13	99404684	99417224	12541	-	HAVANA	gene	ENSG00000290577	lncRNA	5.29898	0.0118342	0.999931	Up
ENSG00000290683	chr1	247199399	247210856	11458	-	HAVANA	gene	ENSG00000290683	lncRNA	5.18698	0.00537556	0.708474	Up
ENSG00000290767	chr15	99790156	99806927	16772	-	HAVANA	gene	ENSG00000290767	lncRNA	-6.32176	0.0056477	0.727818	Down
ENSG00000290791	chr1	149842875	149846486	3612	+	HAVANA	gene	ENSG00000290791	lncRNA	-0.818282	0.0312938	0.999931	Down
ENSG00000291048	chr8	8234341	8244667	10327	-	HAVANA	gene	ENSG00000291048	lncRNA	-6.301	0.000132526	0.0604414	Down
ENSG00000293060	chr5	17353695	17354624	930	-	HAVANA	gene	ENSG00000293060	lncRNA	4.82964	0.0288712	0.999931	Up
ENSG00000293287	chr17	32039974	32042828	2855	+	HAVANA	gene	ENSG00000293287	lncRNA	-3.42617	0.0432293	0.999931	Down
ENTPD1	chr10	95711779	95877266	165488	+	HAVANA	gene	ENSG00000138185	protein_coding	-0.814857	0.0164728	0.999931	Down
EPB41L2	chr6	130839347	131063322	223976	-	HAVANA	gene	ENSG00000079819	protein_coding	-4.77812	0.0310505	0.999931	Down
EPB41L4A	chr5	112142441	112419313	276873	-	HAVANA	gene	ENSG00000129595	protein_coding	-1.0624	0.0407855	0.999931	Down
ERMN	chr2	157318631	157327713	9083	-	HAVANA	gene	ENSG00000136541	protein_coding	4.61498	0.0286217	0.999931	Up
ESR2	chr14	64084232	64338112	253881	-	HAVANA	gene	ENSG00000140009	protein_coding	1.02223	0.020645	0.999931	Up
ETAA1	chr2	67397322	67412089	14768	+	HAVANA	gene	ENSG00000143971	protein_coding	-5.74433	0.00246369	0.455961	Down
EXOC7	chr17	76081016	76121576	40561	-	HAVANA	gene	ENSG00000182473	protein_coding	1.28037	0.00081264	0.216834	Up
EXOSC4	chr8	144078648	144080648	2001	+	HAVANA	gene	ENSG00000178896	protein_coding	2.05031	0.0211607	0.999931	Up
EYS	chr6	63719980	65707226	1987247	-	HAVANA	gene	ENSG00000188107	protein_coding	-1.08004	0.00705349	0.818846	Down
F12	chr5	177402133	177416583	14451	-	HAVANA	gene	ENSG00000131187	protein_coding	3.10491	0.0364564	0.999931	Up
FAF1-AS1	chr1	50461469	50471150	9682	+	HAVANA	gene	ENSG00000225767	lncRNA	-3.33764	0.0171997	0.999931	Down
FAH	chr15	80152490	80186946	34457	+	HAVANA	gene	ENSG00000103876	protein_coding	6.38608	0.00369226	0.561311	Up
FAIM	chr3	138608606	138633376	24771	+	HAVANA	gene	ENSG00000158234	protein_coding	-2.71659	0.0250083	0.999931	Down
FAM111B	chr11	59107185	59127412	20228	+	HAVANA	gene	ENSG00000189057	protein_coding	-2.95986	0.0378929	0.999931	Down
FAM185A	chr7	102748971	102809225	60255	+	HAVANA	gene	ENSG00000222011	protein_coding	-1.03369	0.0404732	0.999931	Down
FAM215B	chr17	46558830	46562795	3966	-	HAVANA	gene	ENSG00000232300	lncRNA	-4.73893	0.0381477	0.999931	Down
FAM219B	chr15	74899992	74906883	6892	-	HAVANA	gene	ENSG00000178761	protein_coding	1.00592	0.0231646	0.999931	Up
FAM227A	chr22	38578118	38656629	78512	-	HAVANA	gene	ENSG00000184949	protein_coding	-5.87577	0.000704079	0.199925	Down
FAM3B	chr21	41304212	41357727	53516	+	HAVANA	gene	ENSG00000183844	protein_coding	5.35087	0.0015671	0.363853	Up
FAM98B	chr15	38454127	38487710	33584	+	HAVANA	gene	ENSG00000171262	protein_coding	-0.948565	0.0251047	0.999931	Down
FAM98C	chr19	38403093	38409088	5996	+	HAVANA	gene	ENSG00000130244	protein_coding	1.10659	0.0404602	0.999931	Up
FANCB	chrX	14690388	14873255	182868	-	HAVANA	gene	ENSG00000181544	protein_coding	-4.81606	0.0306729	0.999931	Down
FANCD2	chr3	10026370	10101932	75563	+	HAVANA	gene	ENSG00000144554	protein_coding	4.0827	0.000754784	0.207282	Up
FBXL13	chr7	102811189	103074839	263651	-	HAVANA	gene	ENSG00000161040	protein_coding	-0.966528	0.042306	0.999931	Down
FBXO6	chr1	11664200	11674354	10155	+	HAVANA	gene	ENSG00000116663	protein_coding	1.1764	0.0165706	0.999931	Up
FDX1	chr11	110429948	110464884	34937	+	HAVANA	gene	ENSG00000137714	protein_coding	5.74871	0.00120967	0.294237	Up
FGD5	chr3	14810853	14934571	123719	+	HAVANA	gene	ENSG00000154783	protein_coding	-5.50509	0.00305372	0.519225	Down
FGR	chr1	27612064	27635185	23122	-	HAVANA	gene	ENSG00000000938	protein_coding	0.636704	0.0447767	0.999931	Up
FLJ40194	chr17	49230853	49318011	87159	+	HAVANA	gene	ENSG00000177369	lncRNA	-0.898144	0.0219477	0.999931	Down
FMNL1-DT	chr17	45190931	45222274	31344	-	HAVANA	gene	ENSG00000267121	lncRNA	1.95559	0.000197455	0.0794633	Up
FOXP1-DT	chr3	71584943	71587409	2467	+	HAVANA	gene	ENSG00000270562	lncRNA	-1.04175	0.0433975	0.999931	Down
FRA10AC1	chr10	93667883	93702592	34710	-	HAVANA	gene	ENSG00000148690	protein_coding	4.71867	0.0325077	0.999931	Up
FTH1	chr11	61959718	61967634	7917	-	HAVANA	gene	ENSG00000167996	protein_coding	0.638564	0.035423	0.999931	Up
FUT4	chr11	94543921	94549895	5975	+	HAVANA	gene	ENSG00000196371	protein_coding	0.878924	0.0263002	0.999931	Up
FXR1	chr3	180868141	180982753	114613	+	HAVANA	gene	ENSG00000114416	protein_coding	-0.815264	0.0262568	0.999931	Down
GABRR2	chr6	89254464	89315299	60836	-	HAVANA	gene	ENSG00000111886	protein_coding	7.47699	0.000171071	0.0747751	Up
GALNT5	chr2	157257705	157318491	60787	+	HAVANA	gene	ENSG00000136542	protein_coding	-2.80603	0.0302745	0.999931	Down
GAPT	chr5	58491435	58497090	5656	+	HAVANA	gene	ENSG00000175857	protein_coding	4.43212	0.00290532	0.502643	Up
GAS8	chr16	90019629	90044975	25347	+	HAVANA	gene	ENSG00000141013	protein_coding	7.20674	4.83113e-07	0.00205645	Up
GLP1R	chr6	39048781	39091303	42523	+	HAVANA	gene	ENSG00000112164	protein_coding	-4.94218	0.0356661	0.999931	Down
GMFB	chr14	54474484	54489025	14542	-	HAVANA	gene	ENSG00000197045	protein_coding	-4.96775	0.0125606	0.999931	Down
GMPR2	chr14	24232422	24239242	6821	+	HAVANA	gene	ENSG00000100938	protein_coding	-3.87626	0.0172968	0.999931	Down
GNG14	chr19	12687998	12688422	425	+	HAVANA	gene	ENSG00000283980	protein_coding	4.98285	0.0400338	0.999931	Up
GOLGA2P5	chr12	100156357	100173659	17303	-	HAVANA	gene	ENSG00000290571	lncRNA	-1.54725	0.00836387	0.896367	Down
GOT1	chr10	99396870	99430624	33755	-	HAVANA	gene	ENSG00000120053	protein_coding	4.91499	0.0140305	0.999931	Up
GP1BB	chr22	19723539	19724771	1233	+	HAVANA	gene	ENSG00000203618	protein_coding	4.24051	5.967e-07	0.0021771	Up
GPR15	chr3	98531978	98534681	2704	+	HAVANA	gene	ENSG00000154165	protein_coding	-3.22827	0.0282735	0.999931	Down
GPR87	chr3	151294086	151316820	22735	-	HAVANA	gene	ENSG00000138271	protein_coding	5.01891	0.0184879	0.999931	Up
GRIN1	chr9	137138346	137168756	30411	+	HAVANA	gene	ENSG00000176884	protein_coding	4.99226	0.0384663	0.999931	Up
GRINA	chr8	143990056	143993415	3360	+	HAVANA	gene	ENSG00000178719	protein_coding	0.913243	0.037045	0.999931	Up
GS1-279B7.1	chr1	185321157	185335039	13883	-	HAVANA	gene	ENSG00000293113	lncRNA	-4.62351	0.0468724	0.999931	Down
GSTM3	chr1	109733932	109741038	7107	-	HAVANA	gene	ENSG00000134202	protein_coding	5.53573	0.00292342	0.502643	Up
H2AC18	chr1	149842218	149842750	533	-	HAVANA	gene	ENSG00000288825	protein_coding	2.37467	0.0297434	0.999931	Up
H3-7	chr1	143894544	143905977	11434	-	HAVANA	gene	ENSG00000273213	protein_coding	7.54525	0.000118165	0.056942	Up
H3C10	chr6	27810051	27811300	1250	+	HAVANA	gene	ENSG00000278828	protein_coding	1.22395	0.0309942	0.999931	Up
H3C8	chr6	26270918	26271413	496	-	HAVANA	gene	ENSG00000273983	protein_coding	4.68055	0.0474281	0.999931	Up
H4C1	chr6	26021649	26022050	402	+	HAVANA	gene	ENSG00000278637	protein_coding	4.57282	0.0449973	0.999931	Up
H4C5	chr6	26204610	26205021	412	+	HAVANA	gene	ENSG00000276966	protein_coding	1.24502	0.0176319	0.999931	Up
HBA2	chr16	172876	173710	835	+	HAVANA	gene	ENSG00000188536	protein_coding	0.724682	0.0341518	0.999931	Up
HCG18	chr6	30286690	30327382	40693	-	HAVANA	gene	ENSG00000231074	lncRNA	6.06921	0.0138617	0.999931	Up
HELLS	chr10	94545329	94613905	68577	+	HAVANA	gene	ENSG00000119969	protein_coding	-4.7042	0.049561	0.999931	Down
HELZ2	chr20	63558086	63574239	16154	-	HAVANA	gene	ENSG00000130589	protein_coding	0.658452	0.030733	0.999931	Up
HERC5	chr4	88457119	88506163	49045	+	HAVANA	gene	ENSG00000138646	protein_coding	2.65438	0.0188066	0.999931	Up
HID1	chr17	74950742	74973166	22425	-	HAVANA	gene	ENSG00000167861	protein_coding	-5.13402	0.0335013	0.999931	Down
HK3	chr5	176880869	176899346	18478	-	HAVANA	gene	ENSG00000160883	protein_coding	0.777963	0.0435033	0.999931	Up
HLA-DMA	chr6	32948613	32969094	20482	-	HAVANA	gene	ENSG00000204257	protein_coding	5.42581	0.00724512	0.82211	Up
HLA-E	chr6	30489509	30494194	4686	+	HAVANA	gene	ENSG00000204592	protein_coding	2.54559	0.00184873	0.40014	Up
HLA-F	chr6	29722775	29738528	15754	+	HAVANA	gene	ENSG00000204642	protein_coding	1.83028	0.0273833	0.999931	Up
HMOX2	chr16	4474690	4510347	35658	+	HAVANA	gene	ENSG00000103415	protein_coding	-3.73906	0.0260592	0.999931	Down
HNRNPL	chr19	38836370	38852347	15978	-	HAVANA	gene	ENSG00000104824	protein_coding	4.8806	0.000277395	0.104186	Up
HRAS	chr11	532242	537321	5080	-	HAVANA	gene	ENSG00000174775	protein_coding	-5.01611	0.0136956	0.999931	Down
HRK	chr12	116856144	116881441	25298	-	HAVANA	gene	ENSG00000135116	protein_coding	6.21749	0.012693	0.999931	Up
HSD17B3-AS1	chr9	96246462	96250393	3932	+	HAVANA	gene	ENSG00000232283	lncRNA	7.55051	8.63566e-05	0.0490122	Up
HSD17B6	chr12	56752161	56787790	35630	+	HAVANA	gene	ENSG00000025423	protein_coding	-6.11268	0.0282188	0.999931	Down
HSF5	chr17	58420167	58488408	68242	-	HAVANA	gene	ENSG00000176160	protein_coding	-5.34957	0.0406497	0.999931	Down
HSPD1	chr2	197486584	197516737	30154	-	HAVANA	gene	ENSG00000144381	protein_coding	-0.853075	0.046368	0.999931	Down
HTRA4	chr8	38974228	38988663	14436	+	HAVANA	gene	ENSG00000169495	protein_coding	7.66447	3.80696e-05	0.037396	Up
HYOU1	chr11	119044188	119057227	13040	-	HAVANA	gene	ENSG00000149428	protein_coding	-7.18526	0.0095354	0.937161	Down
IAH1	chr2	9473658	9496543	22886	+	HAVANA	gene	ENSG00000134330	protein_coding	-0.809832	0.0174306	0.999931	Down
ICOS	chr2	203936763	203961577	24815	+	HAVANA	gene	ENSG00000163600	protein_coding	4.72782	0.0321088	0.999931	Up
IER2	chr19	13150411	13154911	4501	+	HAVANA	gene	ENSG00000160888	protein_coding	0.696195	0.0149335	0.999931	Up
IFI44	chr1	78649796	78664078	14283	+	HAVANA	gene	ENSG00000137965	protein_coding	5.52111	0.00166879	0.373868	Up
IFI6	chr1	27666064	27672212	6149	-	HAVANA	gene	ENSG00000126709	protein_coding	1.31525	0.00538151	0.708474	Up
IFNK	chr9	27524290	27526498	2209	+	HAVANA	gene	ENSG00000147896	protein_coding	-0.96625	0.0475453	0.999931	Down
IFT20	chr17	28328325	28335489	7165	-	HAVANA	gene	ENSG00000109083	protein_coding	1.53588	0.0227397	0.999931	Up
IFT81	chr12	110124335	110218793	94459	+	HAVANA	gene	ENSG00000122970	protein_coding	4.87408	0.039535	0.999931	Up
IL10	chr1	206767602	206774541	6940	-	HAVANA	gene	ENSG00000136634	protein_coding	5.85511	0.0244377	0.999931	Up
IL16	chr15	81159575	81314058	154484	+	HAVANA	gene	ENSG00000172349	protein_coding	1.09209	0.00674405	0.790105	Up
IL17RE	chr3	9902612	9916402	13791	+	HAVANA	gene	ENSG00000163701	protein_coding	-5.33803	0.00575813	0.735313	Down
INF2	chr14	104681146	104722535	41390	+	HAVANA	gene	ENSG00000203485	protein_coding	1.08155	0.0410064	0.999931	Up
INO80C	chr18	35452230	35497979	45750	-	HAVANA	gene	ENSG00000153391	protein_coding	1.68113	0.0271227	0.999931	Up
IPO11	chr5	62403972	62628582	224611	+	HAVANA	gene	ENSG00000086200	protein_coding	-5.23294	0.0117005	0.999931	Down
IQSEC2	chrX	53225828	53321350	95523	-	HAVANA	gene	ENSG00000124313	protein_coding	2.48466	0.0103262	0.980415	Up
JAG2	chr14	105140982	105168824	27843	-	HAVANA	gene	ENSG00000184916	protein_coding	6.58688	0.0053429	0.708474	Up
JAKMIP1	chr4	6026199	6200591	174393	-	HAVANA	gene	ENSG00000152969	protein_coding	4.79566	0.0315291	0.999931	Up
JAZF1-AS1	chr7	28180322	28243917	63596	+	HAVANA	gene	ENSG00000234336	lncRNA	4.35975	0.00618861	0.767509	Up
JUNB	chr19	12791486	12793315	1830	+	HAVANA	gene	ENSG00000171223	protein_coding	0.59973	0.0347914	0.999931	Up
JUP	chr17	41754604	41786931	32328	-	HAVANA	gene	ENSG00000173801	protein_coding	2.35542	0.0304138	0.999931	Up
KANSL1L-AS1	chr2	210030572	210064356	33785	+	HAVANA	gene	ENSG00000229127	lncRNA	-1.29666	0.0327698	0.999931	Down
KAZN	chr1	13892792	15118043	1225252	+	HAVANA	gene	ENSG00000189337	protein_coding	3.3628	0.0215131	0.999931	Up
KCNH4	chr17	42156891	42181142	24252	-	HAVANA	gene	ENSG00000089558	protein_coding	6.44697	0.00885439	0.910973	Up
KCNJ2	chr17	70168673	70180044	11372	+	HAVANA	gene	ENSG00000123700	protein_coding	0.928938	0.0322822	0.999931	Up
KCTD6	chr3	58492096	58502360	10265	+	HAVANA	gene	ENSG00000168301	protein_coding	7.55668	9.96566e-05	0.0530256	Up
KHDRBS2	chr6	61679961	62286225	606265	-	HAVANA	gene	ENSG00000112232	protein_coding	4.82779	0.0293387	0.999931	Up
KIF16B	chr20	16272104	16573448	301345	-	HAVANA	gene	ENSG00000089177	protein_coding	-4.51508	0.00710365	0.820938	Down
KIF21A	chr12	39293228	39443390	150163	-	HAVANA	gene	ENSG00000139116	protein_coding	5.08965	0.0136235	0.999931	Up
KLC3	chr19	45333434	45351520	18087	+	HAVANA	gene	ENSG00000104892	protein_coding	3.44683	0.0122091	0.999931	Up
KLHDC1	chr14	49693105	49753150	60046	+	HAVANA	gene	ENSG00000197776	protein_coding	4.98211	0.0175373	0.999931	Up
KLHDC7B-DT	chr22	50542305	50542906	602	-	HAVANA	gene	ENSG00000272666	lncRNA	0.924485	0.0174129	0.999931	Up
KLRC4-KLRK1	chr12	10372353	10410146	37794	-	HAVANA	gene	ENSG00000255819	protein_coding	-5.19032	2.10133e-13	5.36678e-09	Down
KMO	chr1	241532134	241595642	63509	+	HAVANA	gene	ENSG00000117009	protein_coding	-1.13994	0.0141842	0.999931	Down
KPNA5	chr6	116681187	116741867	60681	+	HAVANA	gene	ENSG00000196911	protein_coding	5.2074	0.00635024	0.77231	Up
KPTN	chr19	47475150	47484265	9116	-	HAVANA	gene	ENSG00000118162	protein_coding	-5.3545	0.0107799	0.990351	Down
KRT23	chr17	40922700	40937646	14947	-	HAVANA	gene	ENSG00000108244	protein_coding	-4.74056	0.000498125	0.153278	Down
LAIR1	chr19	54351384	54370558	19175	-	HAVANA	gene	ENSG00000167613	protein_coding	4.81228	0.0269144	0.999931	Up
LAMB1	chr7	107923799	108003213	79415	-	HAVANA	gene	ENSG00000091136	protein_coding	-0.763998	0.0357176	0.999931	Down
LAMP3	chr3	183122215	183163839	41625	-	HAVANA	gene	ENSG00000078081	protein_coding	7.24439	0.000489351	0.152415	Up
LARP1B	chr4	128061286	128222931	161646	+	HAVANA	gene	ENSG00000138709	protein_coding	5.31827	0.00632656	0.77231	Up
LILRA5	chr19	54307070	54313166	6097	-	HAVANA	gene	ENSG00000187116	protein_coding	5.4429	0.00200758	0.410971	Up
LINC00659	chr20	62772980	62776996	4017	-	HAVANA	gene	ENSG00000228705	lncRNA	-4.84168	0.0355176	0.999931	Down
LINC01002	chr19	198264	246544	48281	-	HAVANA	gene	ENSG00000282508	lncRNA	4.90494	0.0275775	0.999931	Up
LINC01581	chr15	93905405	94107938	202534	-	HAVANA	gene	ENSG00000259724	lncRNA	6.91934	0.0021791	0.431427	Up
LINC01585	chr15	90660207	90664967	4761	+	HAVANA	gene	ENSG00000245479	lncRNA	-4.97683	0.0335813	0.999931	Down
LINC02156	chr12	47377638	47420192	42555	+	HAVANA	gene	ENSG00000257906	lncRNA	-6.17569	0.000518081	0.155668	Down
LINC02207	chr15	93835490	93890456	54967	+	HAVANA	gene	ENSG00000258476	lncRNA	2.40182	0.0358046	0.999931	Up
LINC02217	chr5	17403889	17443619	39731	+	HAVANA	gene	ENSG00000248455	lncRNA	1.91204	0.0426545	0.999931	Up
LINC02250	chr15	25456271	25578813	122543	-	HAVANA	gene	ENSG00000235731	lncRNA	-3.2255	0.0462746	0.999931	Down
LINC02288	chr14	77041064	77069503	28440	+	HAVANA	gene	ENSG00000246548	lncRNA	-0.795652	0.0187242	0.999931	Down
LINC02323	chr14	102545254	102555826	10573	+	HAVANA	gene	ENSG00000259230	lncRNA	6.94562	0.00193172	0.404395	Up
LINC02332	chr14	22556311	22557062	752	-	HAVANA	gene	ENSG00000259054	lncRNA	-4.1651	0.0100829	0.971762	Down
LINC02427	chr4	184503271	184537626	34356	-	HAVANA	gene	ENSG00000271538	lncRNA	-2.96172	0.0405998	0.999931	Down
LINC02846	chr9	136107808	136109424	1617	-	HAVANA	gene	ENSG00000260193	lncRNA	5.2743	0.0116469	0.999931	Up
LINC02980	chr6	25992641	26001775	9135	+	HAVANA	gene	ENSG00000272462	lncRNA	-6.37862	0.000214329	0.0829388	Down
LMAN1	chr18	59327823	59359265	31443	-	HAVANA	gene	ENSG00000074695	protein_coding	-5.66178	0.00326448	0.521093	Down
LPCAT4	chr15	34358633	34367196	8564	-	HAVANA	gene	ENSG00000176454	protein_coding	6.05835	0.0171261	0.999931	Up
LRRC17	chr7	102913000	102945111	32112	+	HAVANA	gene	ENSG00000128606	protein_coding	-1.51478	0.0405263	0.999931	Down
LSM11	chr5	157743712	157760709	16998	+	HAVANA	gene	ENSG00000155858	protein_coding	-5.45262	0.00747378	0.829915	Down
LYPD2	chr8	142750150	142752532	2383	-	HAVANA	gene	ENSG00000197353	protein_coding	6.73017	0.00429043	0.637079	Up
LYRM4	chr6	5103629	5260950	157322	-	HAVANA	gene	ENSG00000214113	protein_coding	5.27736	0.00728807	0.82211	Up
MAFB	chr20	40685848	40689236	3389	-	HAVANA	gene	ENSG00000204103	protein_coding	1.18279	0.0202605	0.999931	Up
MAP4K1	chr19	38587641	38618882	31242	-	HAVANA	gene	ENSG00000104814	protein_coding	1.53111	0.0306498	0.999931	Up
MARF1	chr16	15594387	15643154	48768	-	HAVANA	gene	ENSG00000166783	protein_coding	-3.54984	0.00080715	0.216834	Down
MBTPS2	chrX	21839617	21885423	45807	+	HAVANA	gene	ENSG00000012174	protein_coding	-4.645	0.0476063	0.999931	Down
MDM4	chr1	204516379	204558120	41742	+	HAVANA	gene	ENSG00000198625	protein_coding	-0.91634	0.0325365	0.999931	Down
MEA1	chr6	43011143	43016868	5726	-	HAVANA	gene	ENSG00000124733	protein_coding	0.8362	0.0124678	0.999931	Up
MEF2D	chr1	156463727	156500779	37053	-	HAVANA	gene	ENSG00000116604	protein_coding	2.86764	0.047497	0.999931	Up
METTL22	chr16	8621683	8649654	27972	+	HAVANA	gene	ENSG00000067365	protein_coding	0.771267	0.034676	0.999931	Up
MITD1	chr2	99161427	99181058	19632	-	HAVANA	gene	ENSG00000158411	protein_coding	-1.16846	0.0495639	0.999931	Down
MKLN1-AS	chr7	131309469	131328312	18844	-	HAVANA	gene	ENSG00000236753	lncRNA	-1.17194	0.0456859	0.999931	Down
MMUT	chr6	49430360	49463253	32894	-	HAVANA	gene	ENSG00000146085	protein_coding	-4.97737	0.0114691	0.999931	Down
MROH7-TTC4	chr1	54641786	54742308	100523	+	HAVANA	gene	ENSG00000271723	protein_coding	-6.13237	0.0268221	0.999931	Down
MRPL1	chr4	77862830	77952785	89956	+	HAVANA	gene	ENSG00000169288	protein_coding	-4.8737	0.0394643	0.999931	Down
MRPL20-DT	chr1	1409096	1410618	1523	+	HAVANA	gene	ENSG00000272455	lncRNA	-4.73364	0.0480937	0.999931	Down
MRPL44	chr2	223957463	223967714	10252	+	HAVANA	gene	ENSG00000135900	protein_coding	8.40574	0.00335995	0.529711	Up
MRPS18C	chr4	83455932	83469735	13804	+	HAVANA	gene	ENSG00000163319	protein_coding	-0.92274	0.0499854	0.999931	Down
MRPS9	chr2	105038069	105099960	61892	+	HAVANA	gene	ENSG00000135972	protein_coding	8.75922	0.000704513	0.199925	Up
MS4A14	chr11	60378530	60417756	39227	+	HAVANA	gene	ENSG00000166928	protein_coding	-5.67472	0.00358415	0.551442	Down
MSH6	chr2	47695530	47810063	114534	+	HAVANA	gene	ENSG00000116062	protein_coding	-0.809464	0.00831166	0.895695	Down
MTCL3	chr6	127472806	127519335	46530	-	HAVANA	gene	ENSG00000214338	protein_coding	-5.86352	0.0223262	0.999931	Down
MTLN	chr2	110211529	110245420	33892	-	HAVANA	gene	ENSG00000175701	protein_coding	4.78513	0.0249101	0.999931	Up
MTSS2	chr16	70661204	70686053	24850	-	HAVANA	gene	ENSG00000132613	protein_coding	3.75663	0.00310678	0.519225	Up
MYH3	chr17	10628526	10657309	28784	-	HAVANA	gene	ENSG00000109063	protein_coding	-5.4141	0.00454845	0.64949	Down
MYO16	chr13	108596152	109208005	611854	+	HAVANA	gene	ENSG00000041515	protein_coding	-2.70923	0.0268228	0.999931	Down
MYO19	chr17	36495636	36543435	47800	-	HAVANA	gene	ENSG00000278259	protein_coding	5.98972	0.0010867	0.272102	Up
MYSM1	chr1	58643440	58700090	56651	-	HAVANA	gene	ENSG00000162601	protein_coding	-0.926393	0.0479769	0.999931	Down
MZT2B	chr2	130181737	130190729	8993	+	HAVANA	gene	ENSG00000152082	protein_coding	3.96006	0.000105019	0.0535666	Up
NBPF19	chr1	149475045	149556361	81317	+	HAVANA	gene	ENSG00000271383	protein_coding	5.67204	0.0183747	0.999931	Up
NDUFA11	chr19	5891276	5904006	12731	-	HAVANA	gene	ENSG00000174886	protein_coding	5.69824	0.00592652	0.751827	Up
NDUFB5	chr3	179604690	179627647	22958	+	HAVANA	gene	ENSG00000136521	protein_coding	5.08249	0.0120027	0.999931	Up
NEDD1	chr12	96907224	96953780	46557	+	HAVANA	gene	ENSG00000139350	protein_coding	-5.26898	0.0096817	0.940192	Down
NETO2	chr16	47077703	47143945	66243	-	HAVANA	gene	ENSG00000171208	protein_coding	7.51954	0.000136722	0.0612608	Up
NEXN	chr1	77888513	77943895	55383	+	HAVANA	gene	ENSG00000162614	protein_coding	-1.00245	0.0372257	0.999931	Down
NFE4	chr7	102973483	102988856	15374	+	HAVANA	gene	ENSG00000230257	lncRNA	-2.56496	0.0102869	0.980328	Down
NHP2	chr5	178149463	178153894	4432	-	HAVANA	gene	ENSG00000145912	protein_coding	0.898584	0.0313771	0.999931	Up
NIPA2	chr15	22838644	22869362	30719	+	HAVANA	gene	ENSG00000140157	protein_coding	-2.79659	0.0356356	0.999931	Down
NME1-NME2	chr17	51153590	51171744	18155	+	HAVANA	gene	ENSG00000011052	protein_coding	5.94938	0.0205505	0.999931	Up
NME2	chr17	51165435	51171744	6310	+	HAVANA	gene	ENSG00000243678	protein_coding	1.59625	0.0224616	0.999931	Up
NPIPB13	chr16	30222897	30255268	32372	-	HAVANA	gene	ENSG00000198064	protein_coding	-2.70616	0.0400786	0.999931	Down
NR2C2	chr3	14947583	15053600	106018	+	HAVANA	gene	ENSG00000177463	protein_coding	-1.76952	0.000424077	0.140309	Down
NR3C2	chr4	148078762	148444698	365937	-	HAVANA	gene	ENSG00000151623	protein_coding	-1.18035	0.0355526	0.999931	Down
NR4A1	chr12	52022832	52059507	36676	+	HAVANA	gene	ENSG00000123358	protein_coding	2.93746	0.00313171	0.519225	Up
NRG4	chr15	75935969	76059795	123827	-	HAVANA	gene	ENSG00000169752	protein_coding	-1.90919	0.0206932	0.999931	Down
NUDT11	chrX	51490011	51496592	6582	-	HAVANA	gene	ENSG00000196368	protein_coding	5.1032	0.00891712	0.910973	Up
NUP88	chr17	5359668	5420164	60497	-	HAVANA	gene	ENSG00000108559	protein_coding	-1.83652	2.70353e-06	0.00531141	Down
NXPE1	chr11	114518934	114559881	40948	-	HAVANA	gene	ENSG00000095110	protein_coding	-5.42211	0.00455202	0.64949	Down
OAS2	chr12	112978395	113011723	33329	+	HAVANA	gene	ENSG00000111335	protein_coding	1.19792	0.0107322	0.990351	Up
ODC1-DT	chr2	10448654	10457693	9040	+	HAVANA	gene	ENSG00000257135	lncRNA	4.33797	0.0262854	0.999931	Up
OLA1	chr2	174072447	174248599	176153	-	HAVANA	gene	ENSG00000138430	protein_coding	5.22813	0.00796378	0.869209	Up
OR10A2	chr11	6863057	6874717	11661	+	HAVANA	gene	ENSG00000170790	protein_coding	-5.22992	0.0107718	0.990351	Down
OVCA2	chr17	2042022	2043425	1404	+	HAVANA	gene	ENSG00000262664	protein_coding	10.9173	0.00453393	0.64949	Up
PACSIN1	chr6	34466061	34535229	69169	+	HAVANA	gene	ENSG00000124507	protein_coding	4.84169	0.0243407	0.999931	Up
PAICS	chr4	56435741	56464578	28838	+	HAVANA	gene	ENSG00000128050	protein_coding	-1.30347	0.00120361	0.294237	Down
PAIP2B	chr2	71182738	71227103	44366	-	HAVANA	gene	ENSG00000124374	protein_coding	-5.14503	0.0161443	0.999931	Down
PANK4	chr1	2508537	2526597	18061	-	HAVANA	gene	ENSG00000157881	protein_coding	2.75944	0.0124268	0.999931	Up
PAQR3	chr4	78887127	78939438	52312	-	HAVANA	gene	ENSG00000163291	protein_coding	-1.00737	0.00162918	0.373868	Down
PCMTD2	chr20	64255695	64304820	49126	+	HAVANA	gene	ENSG00000203880	protein_coding	5.09281	0.0135284	0.999931	Up
PCP4L1	chr1	161258745	161285450	26706	+	HAVANA	gene	ENSG00000248485	protein_coding	-3.20654	0.0180178	0.999931	Down
PDGFRB	chr5	150113839	150155872	42034	-	HAVANA	gene	ENSG00000113721	protein_coding	5.65373	0.000589051	0.172924	Up
PELO-AS1	chr5	52673186	52799987	126802	-	HAVANA	gene	ENSG00000248898	lncRNA	-5.00312	0.0209318	0.999931	Down
PEMT	chr17	17505563	17591708	86146	-	HAVANA	gene	ENSG00000133027	protein_coding	-2.87637	0.0120575	0.999931	Down
PFDN6	chr6	33289302	33298401	9100	+	HAVANA	gene	ENSG00000204220	protein_coding	6.02716	5.38446e-05	0.0424327	Up
PFN1P2	chr1	120432204	120434037	1834	-	HAVANA	gene	ENSG00000293296	lncRNA	-2.34789	0.0283251	0.999931	Down
PHC1	chr12	8913896	8941467	27572	+	HAVANA	gene	ENSG00000111752	protein_coding	1.15227	0.0149829	0.999931	Up
PHYHD1	chr9	128920966	128942041	21076	+	HAVANA	gene	ENSG00000175287	protein_coding	-5.95881	0.000115597	0.056776	Down
PIGBOS1	chr15	55317184	55319161	1978	-	HAVANA	gene	ENSG00000225973	protein_coding	2.01017	0.0423919	0.999931	Up
PIK3C2A	chr11	17077730	17207986	130257	-	HAVANA	gene	ENSG00000011405	protein_coding	-1.78981	0.0385658	0.999931	Down
PITPNM3	chr17	6451263	6556555	105293	-	HAVANA	gene	ENSG00000091622	protein_coding	5.80962	0.0307303	0.999931	Up
PKIA	chr8	78516340	78605267	88928	+	HAVANA	gene	ENSG00000171033	protein_coding	-5.54116	0.00205697	0.416944	Down
PLA2G4C	chr19	48047843	48110817	62975	-	HAVANA	gene	ENSG00000105499	protein_coding	3.96026	0.0324969	0.999931	Up
PLAU	chr10	73909177	73917496	8320	+	HAVANA	gene	ENSG00000122861	protein_coding	-5.83359	0.00153043	0.358598	Down
PLEKHF1	chr19	29665459	29675477	10019	+	HAVANA	gene	ENSG00000166289	protein_coding	1.33147	0.033543	0.999931	Up
PLEKHG5	chr1	6467122	6520074	52953	-	HAVANA	gene	ENSG00000171680	protein_coding	-5.8578	0.000512264	0.155668	Down
PMF1-BGLAP	chr1	156212982	156243332	30351	+	HAVANA	gene	ENSG00000260238	protein_coding	-5.98415	0.0190861	0.999931	Down
POLA2	chr11	65261913	65305959	44047	+	HAVANA	gene	ENSG00000014138	protein_coding	1.4883	0.000330562	0.114089	Up
POLE2	chr14	49643555	49688422	44868	-	HAVANA	gene	ENSG00000100479	protein_coding	-3.13569	0.0141691	0.999931	Down
POLR1H	chr6	30058899	30064909	6011	+	HAVANA	gene	ENSG00000066379	protein_coding	7.45173	0.000189874	0.0794633	Up
POP1	chr8	98117293	98159835	42543	+	HAVANA	gene	ENSG00000104356	protein_coding	5.31075	0.00842729	0.896804	Up
PPA1	chr10	70202835	70233911	31077	-	HAVANA	gene	ENSG00000180817	protein_coding	-5.68902	0.00240278	0.447934	Down
PPFIA3	chr19	49119544	49151026	31483	+	HAVANA	gene	ENSG00000177380	protein_coding	4.81279	0.038968	0.999931	Up
PRKDC	chr8	47773111	47960178	187068	-	HAVANA	gene	ENSG00000253729	protein_coding	-0.824554	0.0185565	0.999931	Down
PRMT3	chr11	20387558	20509338	121781	+	HAVANA	gene	ENSG00000185238	protein_coding	5.37623	0.00541334	0.708481	Up
PRMT7	chr16	68310951	68360852	49902	+	HAVANA	gene	ENSG00000132600	protein_coding	1.06148	0.0210244	0.999931	Up
PROKR2	chr20	5299218	5316954	17737	-	HAVANA	gene	ENSG00000101292	protein_coding	-5.38356	0.0179087	0.999931	Down
PRR5-ARHGAP8	chr22	44702233	44862706	160474	+	HAVANA	gene	ENSG00000248405	protein_coding	-7.08575	0.00112966	0.280111	Down
PSD	chr10	102402617	102421539	18923	-	HAVANA	gene	ENSG00000059915	protein_coding	0.899625	0.0363709	0.999931	Up
PSMB6	chr17	4796144	4798502	2359	+	HAVANA	gene	ENSG00000142507	protein_coding	2.99215	0.0265917	0.999931	Up
PSPN	chr19	6375148	6379058	3911	-	HAVANA	gene	ENSG00000125650	protein_coding	1.52449	0.0473822	0.999931	Up
PTGDR2	chr11	60850933	60855950	5018	-	HAVANA	gene	ENSG00000183134	protein_coding	1.60042	0.0105402	0.986071	Up
PTGES3L-AARSD1	chr17	42950526	42980528	30003	-	HAVANA	gene	ENSG00000108825	protein_coding	9.0624	1.37882e-09	1.17383e-05	Up
PTP4A3	chr8	141391995	141432454	40460	+	HAVANA	gene	ENSG00000184489	protein_coding	3.28877	0.030782	0.999931	Up
PTPRF	chr1	43525187	43623666	98480	+	HAVANA	gene	ENSG00000142949	protein_coding	-4.86531	0.0353993	0.999931	Down
RAB3A	chr19	18196784	18204042	7259	-	HAVANA	gene	ENSG00000105649	protein_coding	7.76299	2.5259e-05	0.0258046	Up
RACGAP1	chr12	49976923	50033136	56214	-	HAVANA	gene	ENSG00000161800	protein_coding	4.87402	0.0224642	0.999931	Up
RAD17	chr5	69369293	69414801	45509	+	HAVANA	gene	ENSG00000152942	protein_coding	-6.98633	0.00163993	0.373868	Down
RANBP2	chr2	108719482	108785810	66329	+	HAVANA	gene	ENSG00000153201	protein_coding	-1.03103	0.0294858	0.999931	Down
RASGRP1	chr15	38488103	38565575	77473	-	HAVANA	gene	ENSG00000172575	protein_coding	-0.697967	0.0419587	0.999931	Down
RBM4B	chr11	66664998	66677887	12890	-	HAVANA	gene	ENSG00000173914	protein_coding	-0.855493	0.0371823	0.999931	Down
RCC2	chr1	17406760	17439677	32918	-	HAVANA	gene	ENSG00000179051	protein_coding	7.41491	2.37917e-07	0.00121528	Up
RER1	chr1	2391775	2405442	13668	+	HAVANA	gene	ENSG00000157916	protein_coding	1.10006	0.014724	0.999931	Up
REXO2	chr11	114439435	114450279	10845	+	HAVANA	gene	ENSG00000076043	protein_coding	5.42851	0.00334998	0.529711	Up
RFESD	chr5	95646777	95684773	37997	+	HAVANA	gene	ENSG00000175449	protein_coding	-6.03151	0.000272799	0.103989	Down
RHBDF2	chr17	76470891	76501790	30900	-	HAVANA	gene	ENSG00000129667	protein_coding	0.841313	0.0353641	0.999931	Up
RIOK2	chr5	97160867	97183247	22381	-	HAVANA	gene	ENSG00000058729	protein_coding	-1.30208	0.0264516	0.999931	Down
RMDN2	chr2	37923187	38067142	143956	+	HAVANA	gene	ENSG00000115841	protein_coding	-3.35445	0.0398216	0.999931	Down
RNASEH2A	chr19	12806584	12813640	7057	+	HAVANA	gene	ENSG00000104889	protein_coding	4.43103	0.00639408	0.772598	Up
ROR1-AS1	chr1	64094379	64171342	76964	-	HAVANA	gene	ENSG00000223949	lncRNA	-5.89308	0.0183829	0.999931	Down
RPL28	chr19	55385932	55403250	17319	+	HAVANA	gene	ENSG00000108107	protein_coding	0.7733	0.0166127	0.999931	Up
RPS29	chr14	49570984	49599164	28181	-	HAVANA	gene	ENSG00000213741	protein_coding	1.07625	0.0242376	0.999931	Up
RPS6KA1	chr1	26529761	26575030	45270	+	HAVANA	gene	ENSG00000117676	protein_coding	-2.11499	0.00221854	0.432531	Down
S100A5	chr1	153537147	153541765	4619	-	HAVANA	gene	ENSG00000196420	protein_coding	-4.79558	0.0244419	0.999931	Down
SCG3	chr15	51681492	51721026	39535	+	HAVANA	gene	ENSG00000104112	protein_coding	-1.68554	0.00812108	0.882606	Down
SCGB1C1	chr11	193078	194575	1498	+	HAVANA	gene	ENSG00000188076	protein_coding	6.91808	0.00191223	0.404395	Up
SCN3A	chr2	165087526	165204050	116525	-	HAVANA	gene	ENSG00000153253	protein_coding	-7.50874	0.00270757	0.483575	Down
SCRN3	chr2	174395730	174429575	33846	+	HAVANA	gene	ENSG00000144306	protein_coding	-1.20984	0.0247209	0.999931	Down
SEC24A	chr5	134648785	134727909	79125	+	HAVANA	gene	ENSG00000113615	protein_coding	6.91512	4.72739e-06	0.0071022	Up
SELENON	chr1	25800193	25818221	18029	+	HAVANA	gene	ENSG00000162430	protein_coding	0.93175	0.0157049	0.999931	Up
SERPINA1	chr14	94376747	94390693	13947	-	HAVANA	gene	ENSG00000197249	protein_coding	0.817236	0.0144335	0.999931	Up
SH3D21	chr1	36306368	36329340	22973	+	HAVANA	gene	ENSG00000214193	protein_coding	0.74632	0.0347528	0.999931	Up
SHPRH	chr6	145864245	145964423	100179	-	HAVANA	gene	ENSG00000146414	protein_coding	-1.35657	0.0141474	0.999931	Down
SIAH2-AS1	chr3	150761937	150873554	111618	+	HAVANA	gene	ENSG00000244265	lncRNA	1.18423	0.0410112	0.999931	Up
SIGLEC10-AS1	chr19	51415724	51417425	1702	+	HAVANA	gene	ENSG00000255441	lncRNA	1.07882	0.00378319	0.571732	Up
SIGLEC8	chr19	51450847	51458456	7610	-	HAVANA	gene	ENSG00000105366	protein_coding	5.3208	0.00345734	0.54172	Up
SIRPG-AS1	chr20	1633508	1648472	14965	+	HAVANA	gene	ENSG00000237914	lncRNA	-0.914606	0.0434059	0.999931	Down
SLC10A7	chr4	146253975	146522372	268398	-	HAVANA	gene	ENSG00000120519	protein_coding	5.09576	0.00881371	0.910973	Up
SLC12A1	chr15	48178438	48304078	125641	+	HAVANA	gene	ENSG00000074803	protein_coding	-1.04264	0.0332533	0.999931	Down
SLC16A12	chr10	89430299	89556641	126343	-	HAVANA	gene	ENSG00000152779	protein_coding	-6.07106	0.0298504	0.999931	Down
SLC1A5	chr19	46774883	46788594	13712	-	HAVANA	gene	ENSG00000105281	protein_coding	0.966319	0.0276167	0.999931	Up
SLC1A7	chr1	53087179	53142638	55460	-	HAVANA	gene	ENSG00000162383	protein_coding	5.27447	0.0181744	0.999931	Up
SLC25A34	chr1	15736258	15741392	5135	+	HAVANA	gene	ENSG00000162461	protein_coding	6.73584	0.00460014	0.652708	Up
SLC25A6	chrX	1386152	1392113	5962	-	HAVANA	gene	ENSG00000169100	protein_coding	3.90402	0.00768261	0.845749	Up
SLC26A4-AS1	chr7	107650260	107662204	11945	-	HAVANA	gene	ENSG00000233705	lncRNA	4.63615	0.0199351	0.999931	Up
SLC29A1	chr6	44219553	44234142	14590	+	HAVANA	gene	ENSG00000112759	protein_coding	5.7415	0.000671178	0.194794	Up
SLC2A8	chr9	127397138	127408424	11287	+	HAVANA	gene	ENSG00000136856	protein_coding	5.34938	0.00525731	0.702993	Up
SLC9A7P1	chr12	98453835	98457145	3311	-	HAVANA	gene	ENSG00000293147	lncRNA	-3.01002	0.0313551	0.999931	Down
SLCO4C1	chr5	102233986	102296284	62299	-	HAVANA	gene	ENSG00000173930	protein_coding	4.77802	0.0220329	0.999931	Up
SMARCB1	chr22	23786931	23838009	51079	+	HAVANA	gene	ENSG00000099956	protein_coding	6.28866	0.0109335	0.993739	Up
SMC2	chr9	104094260	104141419	47160	+	HAVANA	gene	ENSG00000136824	protein_coding	-6.06997	0.0168992	0.999931	Down
SMG6	chr17	2059839	2303785	243947	-	HAVANA	gene	ENSG00000070366	protein_coding	0.758177	0.0325237	0.999931	Up
SMIM24	chr19	3473986	3480525	6540	-	HAVANA	gene	ENSG00000095932	protein_coding	-5.87816	0.0297094	0.999931	Down
SPAG16	chr2	213284389	214410501	1126113	+	HAVANA	gene	ENSG00000144451	protein_coding	8.31155	9.0246e-07	0.0028811	Up
SPATC1	chr8	144012280	144047114	34835	+	HAVANA	gene	ENSG00000186583	protein_coding	5.82791	0.00104144	0.266717	Up
SPMIP4	chr7	25134692	25180356	45665	-	HAVANA	gene	ENSG00000153790	protein_coding	5.07228	0.0130672	0.999931	Up
SRC	chr20	37344685	37406050	61366	+	HAVANA	gene	ENSG00000197122	protein_coding	-4.89719	0.0166754	0.999931	Down
SRSF2	chr17	76734115	76737333	3219	-	HAVANA	gene	ENSG00000161547	protein_coding	0.731371	0.0115131	0.999931	Up
SSBP1	chr7	141738334	141787922	49589	+	HAVANA	gene	ENSG00000106028	protein_coding	-4.03124	0.0211444	0.999931	Down
SSR2	chr1	156009048	156020951	11904	-	HAVANA	gene	ENSG00000163479	protein_coding	1.23981	0.01291	0.999931	Up
ST7L	chr1	112523514	112620825	97312	-	HAVANA	gene	ENSG00000007341	protein_coding	1.09376	0.040392	0.999931	Up
STAC3	chr12	57243453	57251188	7736	-	HAVANA	gene	ENSG00000185482	protein_coding	4.01167	0.020608	0.999931	Up
STARD4	chr5	111496033	111512590	16558	-	HAVANA	gene	ENSG00000164211	protein_coding	-0.831162	0.0469208	0.999931	Down
STARD5	chr15	81309053	81324183	15131	-	HAVANA	gene	ENSG00000172345	protein_coding	-2.37268	2.95923e-06	0.00539847	Down
STK16	chr2	219245455	219250337	4883	+	HAVANA	gene	ENSG00000115661	protein_coding	1.16164	0.0460743	0.999931	Up
STK24-AS1	chr13	98577244	98578830	1587	+	HAVANA	gene	ENSG00000224418	lncRNA	2.74364	0.0356994	0.999931	Up
STX18-AS1	chr4	4542131	4787359	245229	+	HAVANA	gene	ENSG00000247708	lncRNA	5.29263	0.00666474	0.786671	Up
SUGT1P4-STRA6LP	chr9	97238449	97297314	58866	+	HAVANA	gene	ENSG00000254876	lncRNA	5.07578	0.0112192	0.999931	Up
SURF1	chr9	133351758	133356676	4919	-	HAVANA	gene	ENSG00000148290	protein_coding	-6.42756	0.0103703	0.980957	Down
SVOPL	chr7	138594285	138701362	107078	-	HAVANA	gene	ENSG00000157703	protein_coding	-5.28911	0.0115758	0.999931	Down
SYDE2	chr1	85156889	85201724	44836	-	HAVANA	gene	ENSG00000097096	protein_coding	-5.11408	0.00787168	0.862844	Down
SYT2	chr1	202590596	202710454	119859	-	HAVANA	gene	ENSG00000143858	protein_coding	-0.988375	0.0164663	0.999931	Down
TACSTD2	chr1	58575433	58577252	1820	-	HAVANA	gene	ENSG00000184292	protein_coding	2.72112	0.0385659	0.999931	Up
TAP2	chr6	32821833	32838739	16907	-	HAVANA	gene	ENSG00000204267	protein_coding	2.27088	0.00278263	0.490126	Up
TBCE	chr1	235367360	235452443	85084	+	HAVANA	gene	ENSG00000284770	protein_coding	-2.9791	0.0480722	0.999931	Down
TBL2	chr7	73567537	73578791	11255	-	HAVANA	gene	ENSG00000106638	protein_coding	5.93399	0.000735224	0.204105	Up
TBX19	chr1	168280877	168314426	33550	+	HAVANA	gene	ENSG00000143178	protein_coding	-5.1787	0.0102372	0.979245	Down
TCAF2C	chr7	143639230	143647646	8417	-	HAVANA	gene	ENSG00000283528	protein_coding	-5.32266	0.0142393	0.999931	Down
TEX9	chr15	56243971	56445997	202027	+	HAVANA	gene	ENSG00000151575	protein_coding	-6.57145	2.2877e-05	0.0243449	Down
TGFB2	chr1	218345336	218444619	99284	+	HAVANA	gene	ENSG00000092969	protein_coding	4.73404	0.0413539	0.999931	Up
TGIF2-RAB5IF	chr20	36574553	36612384	37832	+	HAVANA	gene	ENSG00000259399	protein_coding	5.94967	0.00820108	0.887523	Up
TGM2	chr20	38127385	38166578	39194	-	HAVANA	gene	ENSG00000198959	protein_coding	4.40908	0.04243	0.999931	Up
THEMIS	chr6	127708072	127918631	210560	-	HAVANA	gene	ENSG00000172673	protein_coding	4.93301	0.036962	0.999931	Up
TMC2	chr20	2536573	2643580	107008	+	HAVANA	gene	ENSG00000149488	protein_coding	-2.65933	0.0348612	0.999931	Down
TMED7-TICAM2	chr5	115578642	115626161	47520	-	HAVANA	gene	ENSG00000251201	protein_coding	2.1059	0.0334908	0.999931	Up
TMEM106C	chr12	47963569	47968878	5310	+	HAVANA	gene	ENSG00000134291	protein_coding	6.32997	8.09541e-05	0.0490122	Up
TMEM150C	chr4	82483170	82562357	79188	-	HAVANA	gene	ENSG00000249242	protein_coding	-5.31263	0.011982	0.999931	Down
TMEM18	chr2	663877	677406	13530	-	HAVANA	gene	ENSG00000151353	protein_coding	-1.55401	0.0454825	0.999931	Down
TMEM187	chrX	153972754	153983194	10441	+	HAVANA	gene	ENSG00000177854	protein_coding	4.97237	0.0197312	0.999931	Up
TOGARAM2	chr2	28956611	29052230	95620	+	HAVANA	gene	ENSG00000189350	protein_coding	-5.71622	0.0199605	0.999931	Down
TOM1L1	chr17	54899387	54961956	62570	+	HAVANA	gene	ENSG00000141198	protein_coding	-1.19715	0.0302086	0.999931	Down
TOMM5	chr9	37582646	37592604	9959	-	HAVANA	gene	ENSG00000175768	protein_coding	3.2341	0.0149423	0.999931	Up
TPRG1-AS1	chr3	188941196	188947679	6484	-	HAVANA	gene	ENSG00000234076	lncRNA	5.67277	0.000478384	0.152071	Up
TPTEP2-CSNK1E	chr22	38291918	38398522	106605	-	HAVANA	gene	ENSG00000283900	protein_coding	8.68204	2.35276e-08	0.000150224	Up
TRAF3IP1	chr2	238320441	238400897	80457	+	HAVANA	gene	ENSG00000204104	protein_coding	5.21444	0.00361641	0.553072	Up
TREX2	chrX	153444473	153470587	26115	-	HAVANA	gene	ENSG00000183479	protein_coding	-5.63207	0.00169753	0.377	Down
TRIB1	chr8	125430358	125438403	8046	+	HAVANA	gene	ENSG00000173334	protein_coding	2.27505	0.0138968	0.999931	Up
TRIM16	chr17	15627960	15684311	56352	-	HAVANA	gene	ENSG00000221926	protein_coding	5.50993	0.00439177	0.639814	Up
TRIM37	chr17	58982638	59106921	124284	-	HAVANA	gene	ENSG00000108395	protein_coding	6.34205	7.33029e-05	0.048004	Up
TRIM59	chr3	160432445	160485773	53329	-	HAVANA	gene	ENSG00000213186	protein_coding	-0.759868	0.0497302	0.999931	Down
TRIM9	chr14	50975262	51096061	120800	-	HAVANA	gene	ENSG00000100505	protein_coding	-5.59193	0.0076135	0.84177	Down
TRMT61B	chr2	28849821	28870309	20489	-	HAVANA	gene	ENSG00000171103	protein_coding	6.13582	0.000210371	0.0826596	Up
TRPV1	chr17	3565444	3609411	43968	-	HAVANA	gene	ENSG00000196689	protein_coding	4.8565	0.00543858	0.708481	Up
TRPV3	chr17	3510502	3557812	47311	-	HAVANA	gene	ENSG00000167723	protein_coding	6.11254	0.0243308	0.999931	Up
TSN	chr2	121737103	121767853	30751	+	HAVANA	gene	ENSG00000211460	protein_coding	5.38927	0.00319179	0.519225	Up
TSNAX-DISC1	chr1	231528653	231819244	290592	+	HAVANA	gene	ENSG00000270106	protein_coding	-7.05861	0.00958559	0.937993	Down
TSPEAR-AS2	chr21	44517216	44525952	8737	+	HAVANA	gene	ENSG00000182912	lncRNA	-6.16705	4.49753e-05	0.0382889	Down
TSSK6	chr19	19512418	19515548	3131	-	HAVANA	gene	ENSG00000178093	protein_coding	2.18874	0.0291059	0.999931	Up
TTC1	chr5	160009113	160065543	56431	+	HAVANA	gene	ENSG00000113312	protein_coding	-0.967174	0.034113	0.999931	Down
TTC23	chr15	99136323	99251223	114901	-	HAVANA	gene	ENSG00000103852	protein_coding	-3.82457	0.00850649	0.901476	Down
TTLL7	chr1	83865024	83999150	134127	-	HAVANA	gene	ENSG00000137941	protein_coding	-4.56058	0.0319891	0.999931	Down
TYW1B	chr7	72558744	72828200	269457	-	HAVANA	gene	ENSG00000277149	protein_coding	-5.1433	0.0145496	0.999931	Down
UBE2F	chr2	237966827	238042782	75956	+	HAVANA	gene	ENSG00000184182	protein_coding	1.70811	0.0170338	0.999931	Up
UBE2F-SCLY	chr2	237967014	238099412	132399	+	HAVANA	gene	ENSG00000258984	protein_coding	-5.21907	0.0112736	0.999931	Down
UBLCP1	chr5	159263290	159286036	22747	+	HAVANA	gene	ENSG00000164332	protein_coding	-5.43984	0.00668393	0.786671	Down
UGT2B11	chr4	69199951	69214748	14798	-	HAVANA	gene	ENSG00000213759	protein_coding	1.33974	0.0019787	0.410862	Up
UICLM	chr2	240954617	240967451	12835	-	HAVANA	gene	ENSG00000233392	lncRNA	5.8653	0.000529956	0.157384	Up
UPF3B	chrX	119834022	119852998	18977	-	HAVANA	gene	ENSG00000125351	protein_coding	5.74243	0.0403662	0.999931	Up
UPP2	chr2	157876679	158136154	259476	+	HAVANA	gene	ENSG00000007001	protein_coding	5.03544	0.0162685	0.999931	Up
USP9Y	chrY	12537650	12860839	323190	+	HAVANA	gene	ENSG00000114374	protein_coding	-1.32967	0.0173179	0.999931	Down
VAMP1	chr12	6462237	6470677	8441	-	HAVANA	gene	ENSG00000139190	protein_coding	-1.1533	0.000428509	0.140309	Down
VAMP7	chrX	155881345	155943769	62425	+	HAVANA	gene	ENSG00000124333	protein_coding	6.05585	0.0234799	0.999931	Up
VENTX	chr10	133237855	133241928	4074	+	HAVANA	gene	ENSG00000151650	protein_coding	2.98002	0.0371153	0.999931	Up
VIM	chr10	17228241	17237593	9353	+	HAVANA	gene	ENSG00000026025	protein_coding	0.679488	0.0153506	0.999931	Up
VLDLR	chr9	2621182	2660056	38875	+	HAVANA	gene	ENSG00000147852	protein_coding	-3.44238	0.0096575	0.940192	Down
VSIG10L	chr19	51331536	51342139	10604	-	HAVANA	gene	ENSG00000186806	protein_coding	-5.06081	0.0118797	0.999931	Down
WDR76	chr15	43826980	43868412	41433	+	HAVANA	gene	ENSG00000092470	protein_coding	6.21872	0.00979548	0.947639	Up
WDR87BP	chr19	37823722	37855215	31494	-	HAVANA	gene	ENSG00000290722	lncRNA	-5.00895	0.024661	0.999931	Down
WNK3	chrX	54192823	54358642	165820	-	HAVANA	gene	ENSG00000196632	protein_coding	-3.42046	0.00647361	0.772598	Down
XPC-AS1	chr3	14144637	14165978	21342	+	HAVANA	gene	ENSG00000228242	lncRNA	-0.773484	0.0251875	0.999931	Down
XXYLT1-AS2	chr3	195147764	195152856	5093	+	HAVANA	gene	ENSG00000230266	lncRNA	-3.33088	0.025607	0.999931	Down
YTHDC1	chr4	68310387	68350090	39704	-	HAVANA	gene	ENSG00000083896	protein_coding	3.23538	0.0318032	0.999931	Up
ZBTB41	chr1	197153682	197201293	47612	-	HAVANA	gene	ENSG00000177888	protein_coding	4.96623	0.0179831	0.999931	Up
ZC2HC1A	chr8	78666050	78719765	53716	+	HAVANA	gene	ENSG00000104427	protein_coding	-6.66315	1.74635e-06	0.00371682	Down
ZC3HAV1L	chr7	139025706	139036042	10337	-	HAVANA	gene	ENSG00000146858	protein_coding	-4.93799	0.0150363	0.999931	Down
ZFTRAF1	chr8	144449582	144462871	13290	-	HAVANA	gene	ENSG00000187954	protein_coding	0.834488	0.0473434	0.999931	Up
ZNF19	chr16	71464555	71565089	100535	-	HAVANA	gene	ENSG00000157429	protein_coding	-6.05245	0.000196614	0.0794633	Down
ZNF22	chr10	45000923	45005326	4404	+	HAVANA	gene	ENSG00000165512	protein_coding	6.98958	1.73914e-06	0.00371682	Up
ZNF239	chr10	43556344	43574618	18275	-	HAVANA	gene	ENSG00000196793	protein_coding	-5.93688	0.0297039	0.999931	Down
ZNF25	chr10	37949573	37976647	27075	-	HAVANA	gene	ENSG00000175395	protein_coding	-5.36399	0.00910291	0.915308	Down
ZNF273	chr7	64870172	64930981	60810	+	HAVANA	gene	ENSG00000198039	protein_coding	-6.53936	6.66303e-06	0.00895651	Down
ZNF337	chr20	25673195	25696853	23659	-	HAVANA	gene	ENSG00000130684	protein_coding	-1.15797	0.0314344	0.999931	Down
ZNF341-AS1	chr20	33787373	33811109	23737	-	HAVANA	gene	ENSG00000230753	lncRNA	-3.79024	0.0198459	0.999931	Down
ZNF354A	chr5	178711512	178730659	19148	-	HAVANA	gene	ENSG00000169131	protein_coding	4.8868	0.0203982	0.999931	Up
ZNF410	chr14	73886617	73932521	45905	+	HAVANA	gene	ENSG00000119725	protein_coding	1.70029	0.000379689	0.127596	Up
ZNF451	chr6	57086844	57170305	83462	+	HAVANA	gene	ENSG00000112200	protein_coding	-0.800098	0.0332733	0.999931	Down
ZNF480	chr19	52297169	52325922	28754	+	HAVANA	gene	ENSG00000198464	protein_coding	-5.8591	0.00201141	0.410971	Down
ZNF566-AS1	chr19	36489649	36491040	1392	+	HAVANA	gene	ENSG00000267309	lncRNA	5.31805	0.00915883	0.916079	Up
ZNF579	chr19	55576774	55580848	4075	-	HAVANA	gene	ENSG00000218891	protein_coding	2.90864	0.023187	0.999931	Up
ZNF593OS	chr1	26169516	26171832	2317	-	HAVANA	gene	ENSG00000236782	protein_coding	1.3233	0.0238026	0.999931	Up
ZNF717	chr3	75678660	75785583	106924	-	HAVANA	gene	ENSG00000227124	protein_coding	5.85735	0.00220009	0.432234	Up
ZNF738	chr19	21358930	21388582	29653	+	HAVANA	gene	ENSG00000172687	protein_coding	5.00755	0.0181758	0.999931	Up
ZNF845	chr19	53333749	53356906	23158	+	HAVANA	gene	ENSG00000213799	protein_coding	-5.76977	0.00146318	0.346015	Down
ZNF888	chr19	52904415	52923470	19056	-	HAVANA	gene	ENSG00000213793	protein_coding	-4.93228	0.0294361	0.999931	Down
ZNHIT2	chr11	65116403	65117701	1299	-	HAVANA	gene	ENSG00000174276	protein_coding	0.915281	0.0445083	0.999931	Up
ZWILCH	chr15	66504959	66550130	45172	+	HAVANA	gene	ENSG00000174442	protein_coding	7.99092	0.0381194	0.999931	Up

## Sheet: Table S4
Table S4 496 DEGs from SDC twins
gene_name	seqnames	start	end	width	strand	source	type	gene_id	gene_type	log2FoldChange	pvalue	FDR	Trend
ABCC4	chr13	95019835	95301475	281641	-	HAVANA	gene	ENSG00000125257	protein_coding	3.62387	0.0276085	0.999953	Up
ABHD12B	chr14	50872053	50904970	32918	+	HAVANA	gene	ENSG00000131969	protein_coding	0.695137	0.0493759	0.999953	Up
ABHD4	chr14	22598290	22612963	14674	+	HAVANA	gene	ENSG00000100439	protein_coding	3.93127	0.0342298	0.999953	Up
ACAT2	chr6	159762045	159779112	17068	+	HAVANA	gene	ENSG00000120437	protein_coding	1.11571	0.0108792	0.999953	Up
ACTN3	chr11	66546395	66563334	16940	+	HAVANA	gene	ENSG00000248746	protein_coding	3.56063	0.0279751	0.999953	Up
ADGRG5	chr16	57542643	57591681	49039	+	HAVANA	gene	ENSG00000159618	protein_coding	-0.940851	0.0263622	0.999953	Down
ADIPOR1	chr1	202940826	202958572	17747	-	HAVANA	gene	ENSG00000159346	protein_coding	3.06355	0.014287	0.999953	Up
ADRM1	chr20	62302093	62308862	6770	+	HAVANA	gene	ENSG00000130706	protein_coding	-5.05166	0.0264601	0.999953	Down
ADTRP	chr6	11712054	11807046	94993	-	HAVANA	gene	ENSG00000111863	protein_coding	-3.36486	0.027128	0.999953	Down
AKR1C2	chr10	4987775	5018031	30257	-	HAVANA	gene	ENSG00000151632	protein_coding	-2.19573	0.0345925	0.999953	Down
ALPK1	chr4	112285509	112442621	157113	+	HAVANA	gene	ENSG00000073331	protein_coding	0.981077	0.0457332	0.999953	Up
ANAPC16	chr10	72216000	72235860	19861	+	HAVANA	gene	ENSG00000166295	protein_coding	-4.83359	0.0311632	0.999953	Down
AP5B1	chr11	65773898	65780976	7079	-	HAVANA	gene	ENSG00000254470	protein_coding	0.723501	0.0466041	0.999953	Up
APBB2	chr4	40810027	41216714	406688	-	HAVANA	gene	ENSG00000163697	protein_coding	1.01574	0.0413736	0.999953	Up
AQP4-AS1	chr18	26655737	27190698	534962	+	HAVANA	gene	ENSG00000260372	lncRNA	4.94188	0.01037	0.999953	Up
AQP9	chr15	58138169	58185911	47743	+	HAVANA	gene	ENSG00000103569	protein_coding	0.685447	0.0229959	0.999953	Up
ARHGEF18-AS1	chr19	7390522	7395039	4518	-	HAVANA	gene	ENSG00000267852	lncRNA	-1.74516	0.002472	0.999953	Down
ARL16	chr17	81681187	81683797	2611	-	HAVANA	gene	ENSG00000214087	protein_coding	-2.75776	0.0438726	0.999953	Down
ARL2BP	chr16	57245259	57253635	8377	+	HAVANA	gene	ENSG00000102931	protein_coding	-3.42019	0.0148213	0.999953	Down
ARL5A	chr2	151788984	151828492	39509	-	HAVANA	gene	ENSG00000162980	protein_coding	2.7926	0.0458349	0.999953	Up
ARL8B	chr3	5122249	5180911	58663	+	HAVANA	gene	ENSG00000134108	protein_coding	3.03647	0.0375522	0.999953	Up
ARPC4-TTLL3	chr3	9793082	9835401	42320	+	HAVANA	gene	ENSG00000250151	protein_coding	3.20293	0.0213031	0.999953	Up
ASAH1	chr8	18055992	18084998	29007	-	HAVANA	gene	ENSG00000104763	protein_coding	1.14522	0.0293653	0.999953	Up
ASCC1	chr10	72096032	72217134	121103	-	HAVANA	gene	ENSG00000138303	protein_coding	0.67566	0.0348747	0.999953	Up
ASCC2	chr22	29788609	29838304	49696	-	HAVANA	gene	ENSG00000100325	protein_coding	2.83179	0.0364399	0.999953	Up
ASMTL	chrX	1403139	1453762	50624	-	HAVANA	gene	ENSG00000169093	protein_coding	-3.2416	0.0226897	0.999953	Down
ATF2	chr2	175072250	175168382	96133	-	HAVANA	gene	ENSG00000115966	protein_coding	-3.46861	0.0140901	0.999953	Down
ATP2B1-AS1	chr12	89708959	89712590	3632	+	HAVANA	gene	ENSG00000271614	lncRNA	0.659003	0.014103	0.999953	Up
ATP5ME	chr4	672436	674330	1895	-	HAVANA	gene	ENSG00000169020	protein_coding	-4.61359	0.0429425	0.999953	Down
ATP6V0A2	chr12	123712353	123761755	49403	+	HAVANA	gene	ENSG00000185344	protein_coding	-3.03367	0.0157416	0.999953	Down
AVPR2	chrX	153902531	153907166	4636	+	HAVANA	gene	ENSG00000126895	protein_coding	-0.737837	0.0132608	0.999953	Down
B3GAT1	chr11	134378504	134412242	33739	-	HAVANA	gene	ENSG00000109956	protein_coding	-1.60626	0.0147261	0.999953	Down
B4GALT1	chr9	33104082	33167356	63275	-	HAVANA	gene	ENSG00000086062	protein_coding	-4.23819	0.00380973	0.999953	Down
BAZ2B-AS1	chr2	159615292	159618637	3346	+	HAVANA	gene	ENSG00000224152	lncRNA	0.670061	0.0102382	0.999953	Up
BCL11A	chr2	60450520	60554467	103948	-	HAVANA	gene	ENSG00000119866	protein_coding	2.94245	0.0189265	0.999953	Up
BEGAIN	chr14	100537147	100587417	50271	-	HAVANA	gene	ENSG00000183092	protein_coding	-1.24132	0.0427981	0.999953	Down
BLK	chr8	11486894	11564599	77706	+	HAVANA	gene	ENSG00000136573	protein_coding	-3.74984	0.0448663	0.999953	Down
BOLA3-DT	chr2	74148007	74151952	3946	+	HAVANA	gene	ENSG00000225439	lncRNA	-2.51373	0.000160622	0.482429	Down
BRF2	chr8	37843268	37849861	6594	-	HAVANA	gene	ENSG00000104221	protein_coding	-0.943047	0.0280125	0.999953	Down
BSDC1	chr1	32364633	32394731	30099	-	HAVANA	gene	ENSG00000160058	protein_coding	-2.79395	0.034058	0.999953	Down
C16orf54	chr16	29742463	29745990	3528	-	HAVANA	gene	ENSG00000185905	protein_coding	1.34384	0.0473517	0.999953	Up
C17orf107	chr17	4899418	4902934	3517	+	HAVANA	gene	ENSG00000205710	protein_coding	-0.870655	0.0376971	0.999953	Down
C19orf84	chr19	51388289	51390591	2303	-	HAVANA	gene	ENSG00000262874	protein_coding	-1.07207	0.027602	0.999953	Down
CABP7-DT	chr22	29705256	29719859	14604	-	HAVANA	gene	ENSG00000232396	lncRNA	-2.91783	0.0439524	0.999953	Down
CAMSAP1-DT	chr9	135907812	135916126	8315	+	HAVANA	gene	ENSG00000238058	lncRNA	-4.74097	0.0442887	0.999953	Down
CAPN15	chr16	527712	554636	26925	+	HAVANA	gene	ENSG00000103326	protein_coding	4.12754	0.00580227	0.999953	Up
CARD14	chr17	80169992	80216073	46082	+	HAVANA	gene	ENSG00000141527	protein_coding	-1.08884	0.0296574	0.999953	Down
CASTOR2	chr7	74964705	75031528	66824	+	HAVANA	gene	ENSG00000274070	protein_coding	-0.647243	0.0446636	0.999953	Down
CBFA2T3	chr16	88874858	88977207	102350	-	HAVANA	gene	ENSG00000129993	protein_coding	-1.60751	0.0315215	0.999953	Down
CCDC153	chr11	119190250	119196769	6520	-	HAVANA	gene	ENSG00000248712	protein_coding	2.56505	0.0397905	0.999953	Up
CCN3	chr8	119416446	119424434	7989	+	HAVANA	gene	ENSG00000136999	protein_coding	6.73547	3.10916e-05	0.186767	Up
CD5	chr11	61102489	61127852	25364	+	HAVANA	gene	ENSG00000110448	protein_coding	-0.591385	0.0320853	0.999953	Down
CERS4	chr19	8206736	8262421	55686	+	HAVANA	gene	ENSG00000090661	protein_coding	-1.10574	0.0358142	0.999953	Down
CHD4	chr12	6570082	6614524	44443	-	HAVANA	gene	ENSG00000111642	protein_coding	1.54295	0.028372	0.999953	Up
CHIC1	chrX	73563197	73687111	123915	+	HAVANA	gene	ENSG00000204116	protein_coding	4.208	0.0261707	0.999953	Up
CHTF8	chr16	69118010	69132588	14579	-	HAVANA	gene	ENSG00000168802	protein_coding	-2.95492	0.00245803	0.999953	Down
CIDEB	chr14	24305187	24311430	6244	-	HAVANA	gene	ENSG00000136305	protein_coding	1.6462	0.0112893	0.999953	Up
CKLF	chr16	66552563	66566251	13689	+	HAVANA	gene	ENSG00000217555	protein_coding	2.58656	0.033681	0.999953	Up
CLASP1	chr2	121337776	121649476	311701	-	HAVANA	gene	ENSG00000074054	protein_coding	-2.77544	0.0333021	0.999953	Down
CLCC1	chr1	108881885	108963527	81643	-	HAVANA	gene	ENSG00000121940	protein_coding	1.82762	0.00664466	0.999953	Up
CLDN18	chr3	137998735	138033655	34921	+	HAVANA	gene	ENSG00000066405	protein_coding	2.17266	0.0274837	0.999953	Up
CLEC5A	chr7	141927357	141947007	19651	-	HAVANA	gene	ENSG00000258227	protein_coding	3.6333	0.00803311	0.999953	Up
CLTCL1	chr22	19179473	19291719	112247	-	HAVANA	gene	ENSG00000070371	protein_coding	2.02636	0.0426175	0.999953	Up
CNIH3	chr1	224434660	224740554	305895	+	HAVANA	gene	ENSG00000143786	protein_coding	1.1744	0.00768153	0.999953	Up
COA7	chr1	52684449	52698347	13899	-	HAVANA	gene	ENSG00000162377	protein_coding	-0.663387	0.0497757	0.999953	Down
COL6A6	chr3	130517177	130677044	159868	+	HAVANA	gene	ENSG00000206384	protein_coding	0.806028	0.0496518	0.999953	Up
COQ5	chr12	120503279	120534434	31156	-	HAVANA	gene	ENSG00000110871	protein_coding	2.48924	0.00866468	0.999953	Up
CRACD	chr4	56049098	56330609	281512	+	HAVANA	gene	ENSG00000109265	protein_coding	4.47076	0.0151856	0.999953	Up
CRISPLD2	chr16	84819985	84920768	100784	+	HAVANA	gene	ENSG00000103196	protein_coding	3.5796	0.0020606	0.999953	Up
CROCC2	chr2	240906330	240993311	86982	+	HAVANA	gene	ENSG00000226321	protein_coding	-1.3788	5.01294e-05	0.240902	Down
CSNK2A2	chr16	58157907	58198106	40200	-	HAVANA	gene	ENSG00000070770	protein_coding	-1.77737	0.0153826	0.999953	Down
CXCL16	chr17	4733533	4739928	6396	-	HAVANA	gene	ENSG00000161921	protein_coding	0.86415	0.00951513	0.999953	Up
CXCR5	chr11	118883892	118897787	13896	+	HAVANA	gene	ENSG00000160683	protein_coding	-1.14585	0.000308504	0.621766	Down
CYBA	chr16	88643275	88651083	7809	-	HAVANA	gene	ENSG00000051523	protein_coding	1.04705	0.0495404	0.999953	Up
CYP2A7	chr19	40875439	40882752	7314	-	HAVANA	gene	ENSG00000198077	protein_coding	-2.98259	0.0125972	0.999953	Down
CYP3A7	chr7	99705036	99735196	30161	-	HAVANA	gene	ENSG00000160870	protein_coding	-3.68216	0.0066243	0.999953	Down
DDX25	chr11	125903348	125943702	40355	+	HAVANA	gene	ENSG00000109832	protein_coding	5.11901	0.0202963	0.999953	Up
DHCR24	chr1	54849627	54887195	37569	-	HAVANA	gene	ENSG00000116133	protein_coding	-0.913455	0.00393654	0.999953	Down
DISC1	chr1	231626790	232041272	414483	+	HAVANA	gene	ENSG00000162946	protein_coding	3.64405	0.00264769	0.999953	Up
DLGAP1-AS5	chr18	4264602	4295405	30804	+	HAVANA	gene	ENSG00000261520	lncRNA	4.14525	0.00652543	0.999953	Up
DMAP1	chr1	44213455	44220681	7227	+	HAVANA	gene	ENSG00000178028	protein_coding	-0.828832	0.0217971	0.999953	Down
DOCK4-AS1	chr7	111808516	111821773	13258	+	HAVANA	gene	ENSG00000225572	lncRNA	1.00621	0.00804668	0.999953	Up
DOCK8-AS1	chr9	212824	215893	3070	-	HAVANA	gene	ENSG00000183784	lncRNA	0.7184	0.00809912	0.999953	Up
DPH2	chr1	43970000	43973369	3370	+	HAVANA	gene	ENSG00000132768	protein_coding	-3.07169	0.0163823	0.999953	Down
DPH5-DT	chr1	101025844	101090513	64670	+	HAVANA	gene	ENSG00000233184	lncRNA	-2.17182	0.0257461	0.999953	Down
DPP9-AS1	chr19	4679282	4685948	6667	+	HAVANA	gene	ENSG00000205790	lncRNA	-0.676485	0.0409798	0.999953	Down
DRAXIN	chr1	11691710	11725857	34148	+	HAVANA	gene	ENSG00000162490	protein_coding	3.143	0.0262927	0.999953	Up
DSC2	chr18	31058545	31102600	44056	-	HAVANA	gene	ENSG00000134755	protein_coding	2.25111	0.0425711	0.999953	Up
DTNBP1	chr6	15522807	15663058	140252	-	HAVANA	gene	ENSG00000047579	protein_coding	-0.831183	0.0202517	0.999953	Down
DUOX1	chr15	45129933	45165576	35644	+	HAVANA	gene	ENSG00000137857	protein_coding	-0.731086	0.00736369	0.999953	Down
DUT	chr15	48331011	48343373	12363	+	HAVANA	gene	ENSG00000128951	protein_coding	1.037	0.00648532	0.999953	Up
EIF3M	chr11	32583798	32606264	22467	+	HAVANA	gene	ENSG00000149100	protein_coding	4.06024	0.0320316	0.999953	Up
ENKUR	chr10	24981979	25062279	80301	-	HAVANA	gene	ENSG00000151023	protein_coding	-2.931	0.0261004	0.999953	Down
ENSG00000144785	chr12	56285916	56316059	30144	-	HAVANA	gene	ENSG00000144785	protein_coding	-4.28622	0.0119807	0.999953	Down
ENSG00000206249	chr20	38288331	38326536	38206	-	HAVANA	gene	ENSG00000206249	lncRNA	1.96638	0.0145948	0.999953	Up
ENSG00000212939	chr22	49548681	49556473	7793	+	HAVANA	gene	ENSG00000212939	lncRNA	-0.76081	0.0145677	0.999953	Down
ENSG00000214797	chr11	59268876	59284033	15158	-	HAVANA	gene	ENSG00000214797	lncRNA	-3.82418	0.0408437	0.999953	Down
ENSG00000224066	chr1	32204769	32206814	2046	-	HAVANA	gene	ENSG00000224066	lncRNA	-1.45405	0.0227223	0.999953	Down
ENSG00000224985	chr1	161153760	161159349	5590	-	HAVANA	gene	ENSG00000224985	lncRNA	0.803168	0.0200917	0.999953	Up
ENSG00000225721	chr1	44759037	44775810	16774	-	HAVANA	gene	ENSG00000225721	lncRNA	0.836267	0.0429741	0.999953	Up
ENSG00000225751	chr17	9452197	9470014	17818	+	HAVANA	gene	ENSG00000225751	lncRNA	-1.1433	0.0490311	0.999953	Down
ENSG00000227218	chr9	127934503	127940952	6450	+	HAVANA	gene	ENSG00000227218	lncRNA	-0.84298	0.00598863	0.999953	Down
ENSG00000229227	chr10	46597918	46612154	14237	+	HAVANA	gene	ENSG00000229227	lncRNA	3.36008	0.0381198	0.999953	Up
ENSG00000229591	chr7	152120001	152121717	1717	-	HAVANA	gene	ENSG00000229591	lncRNA	-0.79564	0.031452	0.999953	Down
ENSG00000231864	chr9	137063535	137064581	1047	+	HAVANA	gene	ENSG00000231864	lncRNA	1.18852	0.00824409	0.999953	Up
ENSG00000233293	chr20	32561093	32573888	12796	+	HAVANA	gene	ENSG00000233293	lncRNA	-1.93325	0.00285083	0.999953	Down
ENSG00000234484	chr6	132752675	132753951	1277	+	HAVANA	gene	ENSG00000234484	lncRNA	0.644936	0.0493402	0.999953	Up
ENSG00000234998	chr1	121087528	121116676	29149	-	HAVANA	gene	ENSG00000234998	lncRNA	1.65257	0.000310521	0.621766	Up
ENSG00000241449	chr7	150033653	150076655	43003	+	HAVANA	gene	ENSG00000241449	lncRNA	-1.03186	0.00502847	0.999953	Down
ENSG00000241884	chr3	67296300	67306359	10060	+	HAVANA	gene	ENSG00000241884	lncRNA	-3.18524	0.0293538	0.999953	Down
ENSG00000250407	chr5	146563226	146617004	53779	+	HAVANA	gene	ENSG00000250407	lncRNA	-4.4683	0.0125999	0.999953	Down
ENSG00000253924	chr8	52294455	52301942	7488	+	HAVANA	gene	ENSG00000253924	lncRNA	-4.04671	0.0286806	0.999953	Down
ENSG00000254040	chr8	21023276	21030368	7093	+	HAVANA	gene	ENSG00000254040	lncRNA	-4.49619	0.017447	0.999953	Down
ENSG00000254676	chr11	83180144	83184520	4377	+	HAVANA	gene	ENSG00000254676	lncRNA	-3.74355	0.0481912	0.999953	Down
ENSG00000254928	chr11	74455348	74456825	1478	+	HAVANA	gene	ENSG00000254928	lncRNA	0.758854	0.0023722	0.999953	Up
ENSG00000255328	chr11	327171	330190	3020	+	HAVANA	gene	ENSG00000255328	lncRNA	5.333	5.32798e-06	0.128021	Up
ENSG00000255649	chr12	14530124	14543575	13452	+	HAVANA	gene	ENSG00000255649	lncRNA	0.611153	0.0218173	0.999953	Up
ENSG00000256452	chr11	113818077	113822458	4382	+	HAVANA	gene	ENSG00000256452	lncRNA	-3.01758	0.0472502	0.999953	Down
ENSG00000257764	chr12	69353493	69354225	733	-	HAVANA	gene	ENSG00000257764	lncRNA	0.902523	0.000531127	0.806567	Up
ENSG00000257878	chr12	95996460	96011711	15252	+	HAVANA	gene	ENSG00000257878	lncRNA	0.959937	0.0304117	0.999953	Up
ENSG00000258824	chr14	64422935	64448557	25623	-	HAVANA	gene	ENSG00000258824	lncRNA	-3.28892	0.0188798	0.999953	Down
ENSG00000259001	chr14	20343048	20343685	638	-	HAVANA	gene	ENSG00000259001	lncRNA	-4.20281	0.00107406	0.992596	Down
ENSG00000259219	chr15	99976481	99980774	4294	+	HAVANA	gene	ENSG00000259219	lncRNA	-3.68309	0.0412302	0.999953	Down
ENSG00000260051	chr16	1451760	1452653	894	+	HAVANA	gene	ENSG00000260051	lncRNA	-1.37963	0.0431804	0.999953	Down
ENSG00000260190	chr9	136937169	136937988	820	-	HAVANA	gene	ENSG00000260190	lncRNA	-1.79081	0.0174165	0.999953	Down
ENSG00000260927	chr16	58129519	58163246	33728	+	HAVANA	gene	ENSG00000260927	lncRNA	1.21617	0.0145134	0.999953	Up
ENSG00000261147	chr15	90249556	90272208	22653	+	HAVANA	gene	ENSG00000261147	protein_coding	-5.94581	0.000684942	0.806567	Down
ENSG00000261195	chr16	19760761	19766099	5339	-	HAVANA	gene	ENSG00000261195	lncRNA	-3.83985	0.0478681	0.999953	Down
ENSG00000261253	chr16	89321133	89325110	3978	+	HAVANA	gene	ENSG00000261253	lncRNA	-1.45417	0.00183902	0.999953	Down
ENSG00000261394	chr16	12366982	12372582	5601	-	HAVANA	gene	ENSG00000261394	lncRNA	-1.1281	0.021833	0.999953	Down
ENSG00000261546	chr16	89113175	89115279	2105	-	HAVANA	gene	ENSG00000261546	lncRNA	-0.664511	0.0207044	0.999953	Down
ENSG00000262312	chr16	3542739	3545785	3047	+	HAVANA	gene	ENSG00000262312	lncRNA	-0.887758	0.00369767	0.999953	Down
ENSG00000262691	chr16	67261108	67263784	2677	+	HAVANA	gene	ENSG00000262691	lncRNA	-3.25625	0.0270179	0.999953	Down
ENSG00000263244	chr16	9104848	9113181	8334	+	HAVANA	gene	ENSG00000263244	lncRNA	5.81037	0.0213936	0.999953	Up
ENSG00000265205	chr17	28670054	28672804	2751	-	HAVANA	gene	ENSG00000265205	lncRNA	-0.880664	0.0209669	0.999953	Down
ENSG00000267016	chr17	77469162	77472770	3609	-	HAVANA	gene	ENSG00000267016	lncRNA	-0.812181	0.0169793	0.999953	Down
ENSG00000267044	chr19	45135993	45136977	985	-	HAVANA	gene	ENSG00000267044	lncRNA	-2.73073	0.0474494	0.999953	Down
ENSG00000267122	chr19	2212029	2215565	3537	-	HAVANA	gene	ENSG00000267122	lncRNA	-1.21972	0.000712356	0.806567	Down
ENSG00000267244	chr19	1822089	1824542	2454	+	HAVANA	gene	ENSG00000267244	lncRNA	-0.720361	0.0153001	0.999953	Down
ENSG00000267317	chr19	1457670	1458580	911	-	HAVANA	gene	ENSG00000267317	lncRNA	-3.82055	0.0307973	0.999953	Down
ENSG00000268628	chr20	19756390	19758037	1648	-	HAVANA	gene	ENSG00000268628	lncRNA	3.76635	0.0190062	0.999953	Up
ENSG00000269148	chr19	45830164	45831108	945	+	HAVANA	gene	ENSG00000269148	lncRNA	-0.963898	0.0170548	0.999953	Down
ENSG00000269954	chr8	11552488	11564694	12207	-	HAVANA	gene	ENSG00000269954	lncRNA	-0.932307	0.0433305	0.999953	Down
ENSG00000271327	chr12	89367807	89369301	1495	+	HAVANA	gene	ENSG00000271327	lncRNA	-2.43463	0.0438831	0.999953	Down
ENSG00000271853	chr1	153626332	153634340	8009	-	HAVANA	gene	ENSG00000271853	lncRNA	5.12535	0.0027912	0.999953	Up
ENSG00000271963	chr12	133115692	133122340	6649	+	HAVANA	gene	ENSG00000271963	lncRNA	1.77456	0.0346914	0.999953	Up
ENSG00000271978	chr6	5031756	5054423	22668	-	HAVANA	gene	ENSG00000271978	lncRNA	-2.72712	0.000111578	0.382998	Down
ENSG00000272371	chr1	52554818	52555273	456	+	HAVANA	gene	ENSG00000272371	lncRNA	-4.13058	0.0371319	0.999953	Down
ENSG00000272588	chr4	757022	757740	719	-	HAVANA	gene	ENSG00000272588	lncRNA	-1.29225	0.034542	0.999953	Down
ENSG00000272661	chr7	151240399	151240972	574	+	HAVANA	gene	ENSG00000272661	lncRNA	1.83858	0.00817355	0.999953	Up
ENSG00000272936	chr4	44704405	44704965	561	+	HAVANA	gene	ENSG00000272936	lncRNA	1.80245	0.0280041	0.999953	Up
ENSG00000273449	chr4	163529771	163530697	927	+	HAVANA	gene	ENSG00000273449	lncRNA	0.705123	0.024796	0.999953	Up
ENSG00000274213	chr17	56914168	56914533	366	+	HAVANA	gene	ENSG00000274213	lncRNA	1.03924	0.0432023	0.999953	Up
ENSG00000276131	chr16	58392153	58392807	655	-	HAVANA	gene	ENSG00000276131	lncRNA	2.49827	0.00729492	0.999953	Up
ENSG00000277301	chr20	32509959	32520285	10327	+	HAVANA	gene	ENSG00000277301	lncRNA	-0.942766	0.00586882	0.999953	Down
ENSG00000278713	chr16	29862760	29863417	658	+	HAVANA	gene	ENSG00000278713	lncRNA	0.668955	0.0492536	0.999953	Up
ENSG00000279597	chr22	49534062	49534926	865	+	HAVANA	gene	ENSG00000279597	lncRNA	-0.920542	0.00682872	0.999953	Down
ENSG00000285043	chr16	30053123	30070414	17292	+	HAVANA	gene	ENSG00000285043	protein_coding	-5.34622	0.0071371	0.999953	Down
ENSG00000285163	chr16	85924984	85948824	23841	+	HAVANA	gene	ENSG00000285163	lncRNA	-5.20551	0.00386878	0.999953	Down
ENSG00000285646	chr1	11907940	11914298	6359	+	HAVANA	gene	ENSG00000285646	lncRNA	-1.02089	0.0258965	0.999953	Down
ENSG00000285677	chr1	156001953	156033342	31390	+	HAVANA	gene	ENSG00000285677	lncRNA	0.859876	0.0296028	0.999953	Up
ENSG00000285771	chr6	7258910	7261993	3084	-	HAVANA	gene	ENSG00000285771	lncRNA	2.94006	0.0412189	0.999953	Up
ENSG00000285788	chr3	45842265	45866571	24307	+	HAVANA	gene	ENSG00000285788	lncRNA	-4.23027	0.0345844	0.999953	Down
ENSG00000286090	chr18	76615160	76617645	2486	-	HAVANA	gene	ENSG00000286090	lncRNA	3.15028	0.0404857	0.999953	Up
ENSG00000286288	chr20	1729038	1817765	88728	-	HAVANA	gene	ENSG00000286288	lncRNA	1.11736	0.0139811	0.999953	Up
ENSG00000286311	chr20	32485149	32487019	1871	+	HAVANA	gene	ENSG00000286311	lncRNA	-0.872016	0.0227021	0.999953	Down
ENSG00000286407	chr7	158957497	158958699	1203	-	HAVANA	gene	ENSG00000286407	lncRNA	-2.89917	0.0310987	0.999953	Down
ENSG00000286607	chr14	91264903	91266666	1764	+	HAVANA	gene	ENSG00000286607	lncRNA	-0.945642	0.0314888	0.999953	Down
ENSG00000287069	chr3	19389185	19702795	313611	-	HAVANA	gene	ENSG00000287069	lncRNA	-1.47607	0.0288843	0.999953	Down
ENSG00000287189	chr6	166309504	166317547	8044	+	HAVANA	gene	ENSG00000287189	lncRNA	2.02429	0.0430248	0.999953	Up
ENSG00000287200	chr12	57457596	57462818	5223	-	HAVANA	gene	ENSG00000287200	lncRNA	4.75563	0.0075188	0.999953	Up
ENSG00000287218	chr1	167455195	167458646	3452	+	HAVANA	gene	ENSG00000287218	lncRNA	-0.736131	0.0134528	0.999953	Down
ENSG00000287367	chr5	54663327	54737057	73731	+	HAVANA	gene	ENSG00000287367	lncRNA	5.0354	0.0337438	0.999953	Up
ENSG00000287377	chr3	16361348	16370398	9051	+	HAVANA	gene	ENSG00000287377	lncRNA	-0.591317	0.0484676	0.999953	Down
ENSG00000287427	chr10	128026878	128029444	2567	-	HAVANA	gene	ENSG00000287427	lncRNA	-0.651914	0.0438217	0.999953	Down
ENSG00000287569	chr20	26009792	26011243	1452	+	HAVANA	gene	ENSG00000287569	lncRNA	-4.03994	0.0351885	0.999953	Down
ENSG00000287613	chr10	20095125	20099664	4540	-	HAVANA	gene	ENSG00000287613	lncRNA	0.642202	0.0164528	0.999953	Up
ENSG00000288061	chr11	123062596	123084877	22282	+	HAVANA	gene	ENSG00000288061	lncRNA	-3.76183	0.00582744	0.999953	Down
ENSG00000288109	chr17	67658015	67659465	1451	-	HAVANA	gene	ENSG00000288109	lncRNA	-0.891106	0.0288962	0.999953	Down
ENSG00000288612	chr6	3023472	3027426	3955	+	HAVANA	gene	ENSG00000288612	lncRNA	0.703029	0.0324739	0.999953	Up
ENSG00000288683	chr22	18077989	18131720	53732	+	HAVANA	gene	ENSG00000288683	protein_coding	7.95302	0.000666788	0.806567	Up
ENSG00000288806	chr3	123701293	123713035	11743	+	HAVANA	gene	ENSG00000288806	lncRNA	5.36101	0.0318809	0.999953	Up
ENSG00000288834	chr22	49630511	49631371	861	+	HAVANA	gene	ENSG00000288834	lncRNA	-1.2483	0.00652472	0.999953	Down
ENSG00000288873	chr9	136848770	136849648	879	-	HAVANA	gene	ENSG00000288873	lncRNA	1.18375	0.000545777	0.806567	Up
ENSG00000288984	chr12	2824876	2826220	1345	-	HAVANA	gene	ENSG00000288984	lncRNA	-0.634754	0.030248	0.999953	Down
ENSG00000289009	chr21	44873985	44875807	1823	+	HAVANA	gene	ENSG00000289009	lncRNA	1.14797	0.0408997	0.999953	Up
ENSG00000289142	chr1	220878225	220879201	977	-	HAVANA	gene	ENSG00000289142	lncRNA	1.22758	0.038518	0.999953	Up
ENSG00000289447	chr6	26285352	26286234	883	+	HAVANA	gene	ENSG00000289447	lncRNA	0.643627	0.0108833	0.999953	Up
ENSG00000289634	chr20	62603320	62604389	1070	+	HAVANA	gene	ENSG00000289634	lncRNA	1.76363	0.0324162	0.999953	Up
ENSG00000289747	chr3	195908695	195909561	867	-	HAVANA	gene	ENSG00000289747	protein_coding	-2.16309	0.0173596	0.999953	Down
ENSG00000289912	chr5	100903394	100904959	1566	+	HAVANA	gene	ENSG00000289912	lncRNA	1.09026	0.00455386	0.999953	Up
ENSG00000290010	chr16	177313	177490	178	-	HAVANA	gene	ENSG00000290010	lncRNA	1.02251	0.0178176	0.999953	Up
ENSG00000290045	chr1	32240526	32241904	1379	+	HAVANA	gene	ENSG00000290045	lncRNA	-1.9121	0.0459307	0.999953	Down
ENSG00000290052	chr17	67384983	67385726	744	-	HAVANA	gene	ENSG00000290052	lncRNA	-1.18721	0.0087462	0.999953	Down
ENSG00000290116	chr7	106448382	106449349	968	-	HAVANA	gene	ENSG00000290116	lncRNA	1.04422	0.0293761	0.999953	Up
ENSG00000290230	chr8	144078642	144084330	5689	+	HAVANA	gene	ENSG00000290230	protein_coding	1.93634	0.00268817	0.999953	Up
ENSG00000290735	chr1	143875171	143904650	29480	-	HAVANA	gene	ENSG00000290735	lncRNA	1.69232	0.00407819	0.999953	Up
ENSG00000290927	chr16	31700558	31711986	11429	+	HAVANA	gene	ENSG00000290927	lncRNA	3.77757	0.0124053	0.999953	Up
ENSG00000291048	chr8	8234341	8244667	10327	-	HAVANA	gene	ENSG00000291048	lncRNA	3.84302	0.0144094	0.999953	Up
ENSG00000291120	chr17	47450568	47492493	41926	-	HAVANA	gene	ENSG00000291120	lncRNA	-2.99281	0.0460794	0.999953	Down
ENSG00000291133	chr7	35079989	35186248	106260	-	HAVANA	gene	ENSG00000291133	lncRNA	4.32806	0.0350619	0.999953	Up
ENSG00000291143	chr11	6713536	6746496	32961	-	HAVANA	gene	ENSG00000291143	lncRNA	2.95241	0.0279504	0.999953	Up
ENSG00000291176	chr2	96010526	96023398	12873	+	HAVANA	gene	ENSG00000291176	lncRNA	-3.45436	0.0066557	0.999953	Down
ENSG00000291188	chr16	29114717	29217860	103144	+	HAVANA	gene	ENSG00000291188	lncRNA	-2.99703	0.0369857	0.999953	Down
ENSG00000291236	chr2	218059155	218065729	6575	-	HAVANA	gene	ENSG00000291236	lncRNA	0.980183	0.0272779	0.999953	Up
ENSG00000293548	chr11	71792628	71813459	20832	-	HAVANA	gene	ENSG00000293548	lncRNA	3.85971	0.00470647	0.999953	Up
EOLA1-DT	chrX	149527591	149540959	13369	-	HAVANA	gene	ENSG00000241769	lncRNA	-3.92201	0.0198577	0.999953	Down
EP400	chr12	131949942	132080460	130519	+	HAVANA	gene	ENSG00000183495	protein_coding	-3.10411	0.0112718	0.999953	Down
EPS8L2	chr11	694438	727727	33290	+	HAVANA	gene	ENSG00000177106	protein_coding	-5.09295	0.0425444	0.999953	Down
ERFL	chr19	41907704	41928449	20746	-	HAVANA	gene	ENSG00000268041	protein_coding	-1.11629	0.00252514	0.999953	Down
FAHD1	chr16	1826967	1840207	13241	+	HAVANA	gene	ENSG00000180185	protein_coding	2.20341	0.0295889	0.999953	Up
FAM136A	chr2	70295976	70302067	6092	-	HAVANA	gene	ENSG00000035141	protein_coding	-2.81167	0.0435321	0.999953	Down
FAM153A	chr5	177707981	177784435	76455	-	HAVANA	gene	ENSG00000170074	protein_coding	-4.12311	0.00158383	0.999953	Down
FAM200B	chr4	15681662	15690447	8786	+	HAVANA	gene	ENSG00000237765	protein_coding	1.015	0.00499916	0.999953	Up
FAM3B	chr21	41304212	41357727	53516	+	HAVANA	gene	ENSG00000183844	protein_coding	3.47382	0.0217342	0.999953	Up
FAM53C	chr5	138331935	138349729	17795	+	HAVANA	gene	ENSG00000120709	protein_coding	0.871088	0.026906	0.999953	Up
FCGR2A	chr1	161505430	161524013	18584	+	HAVANA	gene	ENSG00000143226	protein_coding	0.973102	0.0129726	0.999953	Up
FCMR	chr1	206903317	206923247	19931	-	HAVANA	gene	ENSG00000162894	protein_coding	-2.40689	0.0481847	0.999953	Down
FGF22	chr19	639879	644373	4495	+	HAVANA	gene	ENSG00000070388	protein_coding	-2.88397	0.0398545	0.999953	Down
FGFBP3	chr10	91906584	91909486	2903	-	HAVANA	gene	ENSG00000174721	protein_coding	4.69141	0.0112664	0.999953	Up
FOXM1	chr12	2857680	2877174	19495	-	HAVANA	gene	ENSG00000111206	protein_coding	-0.826908	0.0209582	0.999953	Down
FOXN3-AS2	chr14	89576216	89577477	1262	+	HAVANA	gene	ENSG00000259073	lncRNA	-0.747257	0.00371451	0.999953	Down
FXYD6-AS1	chr11	117833719	117838942	5224	+	HAVANA	gene	ENSG00000254528	lncRNA	0.9884	0.0447791	0.999953	Up
GANC	chr15	42273201	42353666	80466	+	HAVANA	gene	ENSG00000214013	protein_coding	0.854919	0.0347992	0.999953	Up
GATA2-AS1	chr3	128489212	128502970	13759	+	HAVANA	gene	ENSG00000244300	lncRNA	-1.21319	0.0472708	0.999953	Down
GDAP1L1	chr20	44247099	44280947	33849	+	HAVANA	gene	ENSG00000124194	protein_coding	-1.23314	0.00175691	0.999953	Down
GDPGP1	chr15	90233808	90245811	12004	+	HAVANA	gene	ENSG00000183208	protein_coding	1.12082	0.0173825	0.999953	Up
GGA1	chr22	37608474	37633564	25091	+	HAVANA	gene	ENSG00000100083	protein_coding	-0.784714	0.00133505	0.999953	Down
GGTA1	chr9	121444991	121499844	54854	-	HAVANA	gene	ENSG00000204136	protein_coding	-3.09553	0.0310074	0.999953	Down
GHSR	chr3	172443291	172448456	5166	-	HAVANA	gene	ENSG00000121853	protein_coding	5.09835	0.0300828	0.999953	Up
GJA9	chr1	38874069	38881587	7519	-	HAVANA	gene	ENSG00000131233	protein_coding	-1.2381	0.0268321	0.999953	Down
GLB1L2	chr11	134331988	134378341	46354	+	HAVANA	gene	ENSG00000149328	protein_coding	-1.00007	0.0223838	0.999953	Down
GLIDR	chr9	39709535	39810128	100594	-	HAVANA	gene	ENSG00000278175	lncRNA	1.13808	0.0391074	0.999953	Up
GLIS3	chr9	3824127	4348392	524266	-	HAVANA	gene	ENSG00000107249	protein_coding	3.37302	0.035399	0.999953	Up
GLYR1	chr16	4803203	4847288	44086	-	HAVANA	gene	ENSG00000140632	protein_coding	-3.37586	0.0137848	0.999953	Down
GPN1	chr2	27628247	27651511	23265	+	HAVANA	gene	ENSG00000198522	protein_coding	1.14332	0.0252851	0.999953	Up
GPR27	chr3	71753855	71756496	2642	+	HAVANA	gene	ENSG00000170837	protein_coding	0.837265	0.0336027	0.999953	Up
GPR37L1	chr1	202122886	202133592	10707	+	HAVANA	gene	ENSG00000170075	protein_coding	-1.69906	0.0280279	0.999953	Down
GPR89A	chr1	145607988	145670650	62663	+	HAVANA	gene	ENSG00000117262	protein_coding	4.33542	0.0286647	0.999953	Up
GPSM2	chr1	108875350	108934545	59196	+	HAVANA	gene	ENSG00000121957	protein_coding	-1.26211	0.0183127	0.999953	Down
GRIN2C	chr17	74842023	74861504	19482	-	HAVANA	gene	ENSG00000161509	protein_coding	-1.26263	0.00772327	0.999953	Down
GSEC	chr11	126340882	126355587	14706	-	HAVANA	gene	ENSG00000280832	lncRNA	-1.26956	0.0300018	0.999953	Down
GTF2IP4	chr7	73154938	73207283	52346	+	HAVANA	gene	ENSG00000293241	lncRNA	2.9486	0.0497808	0.999953	Up
GTSCR1	chr18	70630519	70650953	20435	-	HAVANA	gene	ENSG00000263417	lncRNA	-4.08474	0.0382657	0.999953	Down
H2AZ1-DT	chr4	99950006	100195099	245094	+	HAVANA	gene	ENSG00000245322	lncRNA	0.656743	0.0353556	0.999953	Up
H2BC18	chr1	149782689	149812373	29685	-	HAVANA	gene	ENSG00000203814	protein_coding	1.15025	0.0113632	0.999953	Up
HAPSTR1	chr16	9091644	9121635	29992	+	HAVANA	gene	ENSG00000182831	protein_coding	2.72937	0.00513829	0.999953	Up
HBA2	chr16	172876	173710	835	+	HAVANA	gene	ENSG00000188536	protein_coding	1.14441	0.0284418	0.999953	Up
HBP1	chr7	107168961	107202522	33562	+	HAVANA	gene	ENSG00000105856	protein_coding	1.35749	0.0479725	0.999953	Up
HELZ	chr17	67070444	67245989	175546	-	HAVANA	gene	ENSG00000198265	protein_coding	-4.29747	0.0434864	0.999953	Down
HFE	chr6	26087226	26098343	11118	+	HAVANA	gene	ENSG00000010704	protein_coding	1.16196	0.00691106	0.999953	Up
HLA-F	chr6	29722775	29738528	15754	+	HAVANA	gene	ENSG00000204642	protein_coding	1.43141	0.0373942	0.999953	Up
HLX	chr1	220879431	220885059	5629	+	HAVANA	gene	ENSG00000136630	protein_coding	0.789266	0.0427477	0.999953	Up
HMGB2	chr4	173331376	173334432	3057	-	HAVANA	gene	ENSG00000164104	protein_coding	2.28823	0.0293675	0.999953	Up
HNRNPA1	chr12	54280193	54287088	6896	+	HAVANA	gene	ENSG00000135486	protein_coding	1.10699	0.00019506	0.520768	Up
HNRNPC	chr14	21209136	21269494	60359	-	HAVANA	gene	ENSG00000092199	protein_coding	2.54959	0.0155089	0.999953	Up
HSPA6	chr1	161524540	161526894	2355	+	HAVANA	gene	ENSG00000173110	protein_coding	0.927369	0.0272574	0.999953	Up
IFT27	chr22	36758202	36776256	18055	-	HAVANA	gene	ENSG00000100360	protein_coding	4.02518	0.0342811	0.999953	Up
IL10RB	chr21	33266367	33311420	45054	+	HAVANA	gene	ENSG00000243646	protein_coding	-2.36516	0.0345873	0.999953	Down
INPP5A	chr10	132537787	132783480	245694	+	HAVANA	gene	ENSG00000068383	protein_coding	2.99301	0.0315047	0.999953	Up
INTS10	chr8	19817391	19852083	34693	+	HAVANA	gene	ENSG00000104613	protein_coding	3.37451	0.01271	0.999953	Up
ITPKA	chr15	41493393	41503551	10159	+	HAVANA	gene	ENSG00000137825	protein_coding	4.35124	0.0400177	0.999953	Up
JPH3	chr16	87601835	87698156	96322	+	HAVANA	gene	ENSG00000154118	protein_coding	-0.958262	0.0178017	0.999953	Down
JPX	chrX	73944182	74070408	126227	+	HAVANA	gene	ENSG00000225470	lncRNA	-0.866729	0.0340922	0.999953	Down
JSRP1	chr19	2252252	2269759	17508	-	HAVANA	gene	ENSG00000167476	protein_coding	0.843464	0.0466421	0.999953	Up
KAT5	chr11	65711996	65719604	7609	+	HAVANA	gene	ENSG00000172977	protein_coding	0.593861	0.0444857	0.999953	Up
KCNAB3	chr17	7921859	7929856	7998	-	HAVANA	gene	ENSG00000170049	protein_coding	-2.87991	0.0478825	0.999953	Down
KCNH7	chr2	162371407	162838767	467361	-	HAVANA	gene	ENSG00000184611	protein_coding	0.850916	0.0255184	0.999953	Up
KCNJ2-AS1	chr17	70166961	70169404	2444	-	HAVANA	gene	ENSG00000267365	lncRNA	2.92199	0.0371011	0.999953	Up
KCNT1	chr9	135702185	135795508	93324	+	HAVANA	gene	ENSG00000107147	protein_coding	-1.17231	0.0493733	0.999953	Down
KCTD19	chr16	67289428	67326760	37333	-	HAVANA	gene	ENSG00000168676	protein_coding	-1.45192	0.0310319	0.999953	Down
KIAA1614-AS1	chr1	180949699	180954887	5189	-	HAVANA	gene	ENSG00000232586	lncRNA	5.41425	0.0186266	0.999953	Up
KIDINS220	chr2	8721081	8837630	116550	-	HAVANA	gene	ENSG00000134313	protein_coding	2.37255	0.0236883	0.999953	Up
KIF13B	chr8	29067278	29263124	195847	-	HAVANA	gene	ENSG00000197892	protein_coding	-4.42427	0.0412833	0.999953	Down
KYNU	chr2	142877657	143055833	178177	+	HAVANA	gene	ENSG00000115919	protein_coding	3.17542	0.0416961	0.999953	Up
LAMA4	chr6	112107931	112254939	147009	-	HAVANA	gene	ENSG00000112769	protein_coding	3.46592	0.0393633	0.999953	Up
LANCL2	chr7	55365337	55433737	68401	+	HAVANA	gene	ENSG00000132434	protein_coding	-0.641364	0.0434053	0.999953	Down
LAS1L	chrX	65438549	65534810	96262	-	HAVANA	gene	ENSG00000001497	protein_coding	-1.46376	0.0214299	0.999953	Down
LATS1	chr6	149658153	149718105	59953	-	HAVANA	gene	ENSG00000131023	protein_coding	-2.86619	0.0216279	0.999953	Down
LHPP	chr10	124461823	124617888	156066	+	HAVANA	gene	ENSG00000107902	protein_coding	-0.755506	0.0285904	0.999953	Down
LINC01013	chr6	131901848	132169992	268145	+	HAVANA	gene	ENSG00000228495	lncRNA	5.39741	0.0110693	0.999953	Up
LINC01107	chr2	238510690	238555054	44365	-	HAVANA	gene	ENSG00000225493	lncRNA	-4.34549	0.0207658	0.999953	Down
LINC01485	chr5	173778527	173809039	30513	-	HAVANA	gene	ENSG00000254211	lncRNA	1.15667	0.0253833	0.999953	Up
LINC01629	chr14	76959636	76965802	6167	+	HAVANA	gene	ENSG00000258602	lncRNA	-2.08623	0.0170268	0.999953	Down
LINC01993	chr17	78261349	78278492	17144	-	HAVANA	gene	ENSG00000204277	lncRNA	3.6799	0.0158198	0.999953	Up
LINC02323	chr14	102545254	102555826	10573	+	HAVANA	gene	ENSG00000259230	lncRNA	-4.92552	0.0331356	0.999953	Down
LINC02367	chr12	9347028	9400387	53360	+	HAVANA	gene	ENSG00000260423	lncRNA	-3.00338	0.0376747	0.999953	Down
LINC02541	chr6	113616927	113650090	33164	-	HAVANA	gene	ENSG00000230943	lncRNA	4.15278	0.0305086	0.999953	Up
LINC02580	chr2	43092530	43217246	124717	-	HAVANA	gene	ENSG00000230587	lncRNA	3.73285	0.0361263	0.999953	Up
LINC02700	chr11	94638045	94652884	14840	+	HAVANA	gene	ENSG00000255666	lncRNA	3.00165	0.0400665	0.999953	Up
LINC02908	chr9	137027464	137037957	10494	+	HAVANA	gene	ENSG00000180539	lncRNA	0.75622	0.00481448	0.999953	Up
LINC02942	chr1	207240122	207309292	69171	+	HAVANA	gene	ENSG00000237074	lncRNA	-3.14656	0.0324708	0.999953	Down
LINC02965	chr19	34837889	34872479	34591	+	HAVANA	gene	ENSG00000269086	lncRNA	-2.08197	0.000738491	0.806567	Down
LINC03033	chr14	61570405	61658696	88292	+	HAVANA	gene	ENSG00000232774	lncRNA	4.51042	0.0208629	0.999953	Up
LIPM	chr10	88802730	88820546	17817	+	HAVANA	gene	ENSG00000173239	protein_coding	1.65005	0.0232341	0.999953	Up
LTB4R2	chr14	24305734	24312053	6320	+	HAVANA	gene	ENSG00000213906	protein_coding	1.82414	0.0435489	0.999953	Up
LTBR	chr12	6375045	6391571	16527	+	HAVANA	gene	ENSG00000111321	protein_coding	2.35002	0.0454286	0.999953	Up
LYST	chr1	235661041	235883724	222684	-	HAVANA	gene	ENSG00000143669	protein_coding	1.83273	0.0329981	0.999953	Up
MADCAM1-AS1	chr19	490046	507833	17788	-	HAVANA	gene	ENSG00000266933	lncRNA	0.700342	0.0287748	0.999953	Up
MAGOHB	chr12	10604193	10613609	9417	-	HAVANA	gene	ENSG00000111196	protein_coding	4.0445	0.0423005	0.999953	Up
MANBA	chr4	102630770	102760994	130225	-	HAVANA	gene	ENSG00000109323	protein_coding	1.68234	0.0467594	0.999953	Up
MAP3K20-AS1	chr2	173166446	173282036	115591	-	HAVANA	gene	ENSG00000238133	lncRNA	0.801437	0.0302305	0.999953	Up
MAPK10	chr4	85990007	86594625	604619	-	HAVANA	gene	ENSG00000109339	protein_coding	0.727151	0.0276955	0.999953	Up
MAPKAP1	chr9	125437393	125707234	269842	-	HAVANA	gene	ENSG00000119487	protein_coding	-2.55321	0.0354386	0.999953	Down
MCCC1	chr3	183015218	183116075	100858	-	HAVANA	gene	ENSG00000078070	protein_coding	3.69851	0.0448331	0.999953	Up
MED13	chr17	61942605	62065278	122674	-	HAVANA	gene	ENSG00000108510	protein_coding	2.01239	0.049083	0.999953	Up
MED28	chr4	17614641	17634105	19465	+	HAVANA	gene	ENSG00000118579	protein_coding	-4.64354	0.0242309	0.999953	Down
MED4	chr13	48053323	48095131	41809	-	HAVANA	gene	ENSG00000136146	protein_coding	2.15083	0.0473423	0.999953	Up
MEIOB	chr16	1833986	1884294	50309	-	HAVANA	gene	ENSG00000162039	protein_coding	-3.10684	0.0448302	0.999953	Down
METTL18	chr1	169792529	169794963	2435	-	HAVANA	gene	ENSG00000171806	protein_coding	2.26623	0.0276682	0.999953	Up
MFSD12-AS1	chr19	3544199	3557569	13371	+	HAVANA	gene	ENSG00000267436	lncRNA	-0.632733	0.0408156	0.999953	Down
MGAM	chr7	141907813	142106747	198935	+	HAVANA	gene	ENSG00000257335	protein_coding	1.18974	0.0397451	0.999953	Up
MIB2	chr1	1615454	1630605	15152	+	HAVANA	gene	ENSG00000197530	protein_coding	-0.612449	0.0216255	0.999953	Down
MICAL1	chr6	109444062	109465968	21907	-	HAVANA	gene	ENSG00000135596	protein_coding	-0.597068	0.0226611	0.999953	Down
MINDY2	chr15	58771192	58861900	90709	+	HAVANA	gene	ENSG00000128923	protein_coding	3.67409	0.00819596	0.999953	Up
MMP9	chr20	46008908	46016561	7654	+	HAVANA	gene	ENSG00000100985	protein_coding	0.830411	0.0198149	0.999953	Up
MMRN2	chr10	86935540	86969481	33942	-	HAVANA	gene	ENSG00000173269	protein_coding	-1.3647	0.0200999	0.999953	Down
MORC2-AS1	chr22	30922308	30932449	10142	+	HAVANA	gene	ENSG00000235989	lncRNA	-0.651865	0.0230402	0.999953	Down
MRPL20	chr1	1401909	1407293	5385	-	HAVANA	gene	ENSG00000242485	protein_coding	1.04913	0.0205515	0.999953	Up
MRTFA-AS1	chr22	40521800	40526707	4908	+	HAVANA	gene	ENSG00000232564	lncRNA	-0.991896	0.00381672	0.999953	Down
MYCL	chr1	39895428	39902256	6829	-	HAVANA	gene	ENSG00000116990	protein_coding	3.64454	0.0106876	0.999953	Up
MYG1	chr12	53299695	53307177	7483	+	HAVANA	gene	ENSG00000139637	protein_coding	-4.33483	0.0133139	0.999953	Down
MYL12-AS1	chr18	3255436	3261850	6415	-	HAVANA	gene	ENSG00000264235	lncRNA	1.65903	0.0191339	0.999953	Up
MYL12A	chr18	3247481	3256236	8756	+	HAVANA	gene	ENSG00000101608	protein_coding	-5.32603	0.013355	0.999953	Down
NAPRT	chr8	143574785	143578649	3865	-	HAVANA	gene	ENSG00000147813	protein_coding	4.94182	0.00710907	0.999953	Up
NDUFB9	chr8	124539101	124580648	41548	+	HAVANA	gene	ENSG00000147684	protein_coding	-0.973191	0.00158323	0.999953	Down
NDUFS3	chr11	47565336	47584562	19227	+	HAVANA	gene	ENSG00000213619	protein_coding	-4.11191	0.0451033	0.999953	Down
NEK11	chr3	131026850	131350465	323616	+	HAVANA	gene	ENSG00000114670	protein_coding	1.36064	0.033428	0.999953	Up
NONO	chrX	71254814	71301522	46709	+	HAVANA	gene	ENSG00000147140	protein_coding	2.35849	0.0273379	0.999953	Up
NOP9	chr14	24299850	24309124	9275	+	HAVANA	gene	ENSG00000196943	protein_coding	1.40257	0.0221653	0.999953	Up
NPDC1	chr9	137039463	137046179	6717	-	HAVANA	gene	ENSG00000107281	protein_coding	-3.28131	0.0148582	0.999953	Down
NPIPB7	chr16	28456329	28472336	16008	-	HAVANA	gene	ENSG00000233232	protein_coding	-2.97337	0.0433728	0.999953	Down
NRIP1	chr21	14961235	15065936	104702	-	HAVANA	gene	ENSG00000180530	protein_coding	3.86661	0.00538942	0.999953	Up
NRP2-AS1	chr2	205756469	205764006	7538	-	HAVANA	gene	ENSG00000225216	lncRNA	4.2603	0.0374432	0.999953	Up
NSUN2	chr5	6599239	6633291	34053	-	HAVANA	gene	ENSG00000037474	protein_coding	-4.5842	0.029864	0.999953	Down
NSUN5P1	chr7	75410322	75416794	6473	+	HAVANA	gene	ENSG00000291151	lncRNA	-1.04623	0.0299646	0.999953	Down
NSUN5P2	chr7	72947581	72954790	7210	-	HAVANA	gene	ENSG00000290831	lncRNA	-0.664343	0.0237355	0.999953	Down
NXPE3	chr3	101779177	101843743	64567	+	HAVANA	gene	ENSG00000144815	protein_coding	-2.34782	0.0300251	0.999953	Down
ODF2L	chr1	86346824	86396342	49519	-	HAVANA	gene	ENSG00000122417	protein_coding	1.08053	0.0163034	0.999953	Up
OPLAH	chr8	144051266	144063965	12700	-	HAVANA	gene	ENSG00000178814	protein_coding	-5.0449	0.048211	0.999953	Down
OR2B11	chr1	247449118	247458105	8988	-	HAVANA	gene	ENSG00000177535	protein_coding	0.904077	0.00349864	0.999953	Up
OSBPL2	chr20	62231922	62296213	64292	+	HAVANA	gene	ENSG00000130703	protein_coding	1.68894	0.0226111	0.999953	Up
OTOF	chr2	26457203	26558756	101554	-	HAVANA	gene	ENSG00000115155	protein_coding	4.79829	0.0117705	0.999953	Up
PABPC4	chr1	39560709	39576790	16082	-	HAVANA	gene	ENSG00000090621	protein_coding	-5.08869	0.0241775	0.999953	Down
PAQR7	chr1	25861484	25875708	14225	-	HAVANA	gene	ENSG00000182749	protein_coding	0.896224	0.0388037	0.999953	Up
PAX8-AS1	chr2	113211421	113276581	65161	+	HAVANA	gene	ENSG00000189223	lncRNA	-2.01838	0.0169892	0.999953	Down
PCBP1-AS1	chr2	69960104	70103220	143117	-	HAVANA	gene	ENSG00000179818	lncRNA	0.80457	0.0402128	0.999953	Up
PCBP2	chr12	53452102	53481162	29061	+	HAVANA	gene	ENSG00000197111	protein_coding	1.33717	0.0252968	0.999953	Up
PCDHGC3	chr5	141475947	141512977	37031	+	HAVANA	gene	ENSG00000240184	protein_coding	-1.71687	0.0361507	0.999953	Down
PCMT1	chr6	149749444	149811420	61977	+	HAVANA	gene	ENSG00000120265	protein_coding	0.622963	0.0140644	0.999953	Up
PDIA6	chr2	10783391	10837977	54587	-	HAVANA	gene	ENSG00000143870	protein_coding	6.32652	0.00391253	0.999953	Up
PDXP	chr22	37658723	37666932	8210	+	HAVANA	gene	ENSG00000241360	protein_coding	-3.74145	0.00697759	0.999953	Down
PEAK3	chr19	2274631	2282175	7545	-	HAVANA	gene	ENSG00000188305	protein_coding	-0.826717	0.0333262	0.999953	Down
PELI1	chr2	64092652	64144420	51769	-	HAVANA	gene	ENSG00000197329	protein_coding	1.53028	0.0276896	0.999953	Up
PENK-AS1	chr8	56445807	56556513	110707	+	HAVANA	gene	ENSG00000254254	lncRNA	0.5954	0.0334435	0.999953	Up
PHC2	chr1	33323623	33431095	107473	-	HAVANA	gene	ENSG00000134686	protein_coding	0.808394	0.0415164	0.999953	Up
PHETA1	chr12	111360651	111369121	8471	-	HAVANA	gene	ENSG00000198324	protein_coding	-4.22531	0.0355427	0.999953	Down
PHF12	chr17	28905250	28951771	46522	-	HAVANA	gene	ENSG00000109118	protein_coding	0.898145	0.0224723	0.999953	Up
PIAS4	chr19	4007736	4039386	31651	+	HAVANA	gene	ENSG00000105229	protein_coding	-1.04879	0.0359384	0.999953	Down
PIGBOS1	chr15	55317184	55319161	1978	-	HAVANA	gene	ENSG00000225973	protein_coding	-3.78816	0.00740922	0.999953	Down
PIGH	chr14	67581955	67600286	18332	-	HAVANA	gene	ENSG00000100564	protein_coding	2.78174	0.0335394	0.999953	Up
PIK3CD-AS2	chr1	9672405	9687583	15179	-	HAVANA	gene	ENSG00000231789	lncRNA	-0.804358	0.0329807	0.999953	Down
PINK1-AS	chr1	20642657	20652193	9537	-	HAVANA	gene	ENSG00000117242	lncRNA	1.29725	0.0132445	0.999953	Up
PLAA	chr9	26903372	26947242	43871	-	HAVANA	gene	ENSG00000137055	protein_coding	-3.38032	0.014615	0.999953	Down
PLBD1-AS1	chr12	14567393	14624191	56799	+	HAVANA	gene	ENSG00000256751	lncRNA	0.802706	0.00282917	0.999953	Up
PLEK	chr2	68365282	68397453	32172	+	HAVANA	gene	ENSG00000115956	protein_coding	-4.24299	0.0440948	0.999953	Down
PLEKHB1	chr11	73646178	73662819	16642	+	HAVANA	gene	ENSG00000021300	protein_coding	-1.12941	0.0154143	0.999953	Down
POLL	chr10	101578882	101588270	9389	-	HAVANA	gene	ENSG00000166169	protein_coding	-4.00707	0.00717179	0.999953	Down
POU5F1	chr6	31164337	31180731	16395	-	HAVANA	gene	ENSG00000204531	protein_coding	4.68809	0.00857675	0.999953	Up
POU5F1B	chr8	127322183	127420066	97884	+	HAVANA	gene	ENSG00000212993	protein_coding	-1.20708	0.0121319	0.999953	Down
PRKCA-AS1	chr17	66398069	66416854	18786	-	HAVANA	gene	ENSG00000264630	lncRNA	-0.877714	0.0324548	0.999953	Down
PRKG1	chr10	50990888	52298423	1307536	+	HAVANA	gene	ENSG00000185532	protein_coding	5.10077	0.0100737	0.999953	Up
PROCR	chr20	35172072	35216240	44169	+	HAVANA	gene	ENSG00000101000	protein_coding	-0.842756	0.0384983	0.999953	Down
PROK2	chr3	71771655	71785206	13552	-	HAVANA	gene	ENSG00000163421	protein_coding	1.75365	0.0369614	0.999953	Up
PROZ	chr13	113158648	113172386	13739	+	HAVANA	gene	ENSG00000126231	protein_coding	-2.08502	0.00150225	0.999953	Down
PRPSAP1	chr17	76309478	76384521	75044	-	HAVANA	gene	ENSG00000161542	protein_coding	3.34416	0.016659	0.999953	Up
PRSS27	chr16	2712419	2720551	8133	-	HAVANA	gene	ENSG00000172382	protein_coding	-2.46297	0.0201557	0.999953	Down
PSMB5	chr14	23016543	23035230	18688	-	HAVANA	gene	ENSG00000100804	protein_coding	-2.96121	0.0328886	0.999953	Down
PSMD6	chr3	64010550	64024010	13461	-	HAVANA	gene	ENSG00000163636	protein_coding	1.69958	0.00640047	0.999953	Up
PSMD6-AS1	chr3	64011964	64016246	4283	+	HAVANA	gene	ENSG00000243410	lncRNA	-2.54796	0.013157	0.999953	Down
PTPN1	chr20	50510321	50585241	74921	+	HAVANA	gene	ENSG00000196396	protein_coding	5.29757	0.0151347	0.999953	Up
PTPRC	chr1	198638457	198757476	119020	+	HAVANA	gene	ENSG00000081237	protein_coding	2.52529	0.00945221	0.999953	Up
PWWP3A	chr19	1354711	1378431	23721	+	HAVANA	gene	ENSG00000160953	protein_coding	5.86492	0.000424579	0.784752	Up
PXN	chr12	120210439	120265771	55333	-	HAVANA	gene	ENSG00000089159	protein_coding	0.815453	0.0292682	0.999953	Up
PXN-AS1	chr12	120201274	120213233	11960	+	HAVANA	gene	ENSG00000255857	lncRNA	-1.18321	0.0477305	0.999953	Down
PYCARD	chr16	31201486	31203450	1965	-	HAVANA	gene	ENSG00000103490	protein_coding	0.657693	0.0450459	0.999953	Up
PYCARD-AS1	chr16	31201885	31203452	1568	+	HAVANA	gene	ENSG00000261359	lncRNA	0.64272	0.0256433	0.999953	Up
RAB27A	chr15	55202966	55319113	116148	-	HAVANA	gene	ENSG00000069974	protein_coding	2.57808	0.0248098	0.999953	Up
RAET1E-AS1	chr6	149863494	149919507	56014	+	HAVANA	gene	ENSG00000268592	lncRNA	2.08307	0.0332358	0.999953	Up
RASAL1	chr12	113098819	113136239	37421	-	HAVANA	gene	ENSG00000111344	protein_coding	-3.70881	0.0102848	0.999953	Down
RAVER1	chr19	10316212	10333529	17318	-	HAVANA	gene	ENSG00000161847	protein_coding	3.14822	0.0358242	0.999953	Up
RBM14	chr11	66616626	66629934	13309	+	HAVANA	gene	ENSG00000239306	protein_coding	2.81794	0.015829	0.999953	Up
REXO1	chr19	1815248	1848483	33236	-	HAVANA	gene	ENSG00000079313	protein_coding	-3.38771	0.00666813	0.999953	Down
RFLNA	chr12	123973241	124316024	342784	+	HAVANA	gene	ENSG00000178882	protein_coding	-2.72387	0.0422076	0.999953	Down
RGS6	chr14	71932429	72566530	634102	+	HAVANA	gene	ENSG00000182732	protein_coding	4.49214	0.0369288	0.999953	Up
RINT1	chr7	105532169	105567677	35509	+	HAVANA	gene	ENSG00000135249	protein_coding	-5.56343	3.02621e-05	0.186767	Down
RNF24	chr20	3927309	4015558	88250	-	HAVANA	gene	ENSG00000101236	protein_coding	-0.693313	0.0328948	0.999953	Down
RPL23A	chr17	28719985	28724359	4375	+	HAVANA	gene	ENSG00000198242	protein_coding	7.65595	0.00606096	0.999953	Up
RTEL1-TNFRSF6B	chr20	63659300	63698684	39385	+	HAVANA	gene	ENSG00000026036	protein_coding	-0.737987	0.00292782	0.999953	Down
RUFY1	chr5	179550554	179610012	59459	+	HAVANA	gene	ENSG00000176783	protein_coding	-2.78412	0.000850784	0.817706	Down
RXFP2	chr13	31739526	31803389	63864	+	HAVANA	gene	ENSG00000133105	protein_coding	0.655886	0.0416346	0.999953	Up
RXYLT1	chr12	63779833	63809792	29960	+	HAVANA	gene	ENSG00000118600	protein_coding	6.93003	3.08258e-05	0.186767	Up
S1PR4	chr19	3172346	3180332	7987	+	HAVANA	gene	ENSG00000125910	protein_coding	0.826559	0.00712901	0.999953	Up
SCG3	chr15	51681492	51721026	39535	+	HAVANA	gene	ENSG00000104112	protein_coding	0.660187	0.0383983	0.999953	Up
SCN9A	chr2	166195185	166376001	180817	-	HAVANA	gene	ENSG00000169432	protein_coding	-7.84529	0.000817777	0.817706	Down
SEMA6A-AS1	chr5	116447547	116508276	60730	+	HAVANA	gene	ENSG00000248445	lncRNA	3.41769	0.0357403	0.999953	Up
SERPINF1	chr17	1762029	1777565	15537	+	HAVANA	gene	ENSG00000132386	protein_coding	-0.887063	0.041432	0.999953	Down
SHC3	chr9	89005771	89178818	173048	-	HAVANA	gene	ENSG00000148082	protein_coding	0.979492	0.0352084	0.999953	Up
SHH	chr7	155799980	155812463	12484	-	HAVANA	gene	ENSG00000164690	protein_coding	-2.75011	0.0484974	0.999953	Down
SHMT1	chr17	18327873	18363550	35678	-	HAVANA	gene	ENSG00000176974	protein_coding	3.19844	0.0431027	0.999953	Up
SHPRH	chr6	145864245	145964423	100179	-	HAVANA	gene	ENSG00000146414	protein_coding	1.29828	0.000100807	0.382998	Up
SIDT2	chr11	117178736	117197445	18710	+	HAVANA	gene	ENSG00000149577	protein_coding	-0.611698	0.0214461	0.999953	Down
SKAP1-AS1	chr17	48185938	48204529	18592	+	HAVANA	gene	ENSG00000263787	lncRNA	-0.903059	0.0182842	0.999953	Down
SLC12A5-AS1	chr20	46013500	46022073	8574	-	HAVANA	gene	ENSG00000204044	lncRNA	1.12774	0.0299738	0.999953	Up
SLC13A5	chr17	6684719	6713377	28659	-	HAVANA	gene	ENSG00000141485	protein_coding	-1.2359	0.00753083	0.999953	Down
SLC25A5-AS1	chrX	119465986	119469128	3143	-	HAVANA	gene	ENSG00000224281	lncRNA	0.882274	0.0185744	0.999953	Up
SLC2A3	chr12	7919230	8019007	99778	-	HAVANA	gene	ENSG00000059804	protein_coding	1.94551	0.0277464	0.999953	Up
SLC31A2	chr9	113150976	113164140	13165	+	HAVANA	gene	ENSG00000136867	protein_coding	0.599285	0.0241287	0.999953	Up
SLC37A2	chr11	125063302	125090516	27215	+	HAVANA	gene	ENSG00000134955	protein_coding	-0.948925	0.00206339	0.999953	Down
SLFNL1	chr1	41015589	41023237	7649	-	HAVANA	gene	ENSG00000171790	protein_coding	-0.827955	0.0275238	0.999953	Down
SMAD3-AS1	chr15	67142734	67146939	4206	-	HAVANA	gene	ENSG00000259202	lncRNA	-0.76701	0.0204121	0.999953	Down
SMARCA5	chr4	143513702	143557486	43785	+	HAVANA	gene	ENSG00000153147	protein_coding	-3.42102	0.0141247	0.999953	Down
SMARCD1	chr12	50085200	50100707	15508	+	HAVANA	gene	ENSG00000066117	protein_coding	2.20127	0.0315971	0.999953	Up
SMCR5	chr17	17776686	17779529	2844	-	HAVANA	gene	ENSG00000226746	lncRNA	-0.823086	0.0129398	0.999953	Down
SMIM13	chr6	11093834	11138733	44900	+	HAVANA	gene	ENSG00000224531	protein_coding	4.17528	0.0414105	0.999953	Up
SNCA	chr4	89700345	89838315	137971	-	HAVANA	gene	ENSG00000145335	protein_coding	1.99133	0.00391274	0.999953	Up
SNRPG	chr2	70281362	70293740	12379	-	HAVANA	gene	ENSG00000143977	protein_coding	1.789	0.0324963	0.999953	Up
SNX22	chr15	64151715	64157481	5767	+	HAVANA	gene	ENSG00000157734	protein_coding	-0.680929	0.0473426	0.999953	Down
SNX25	chr4	185204237	185370185	165949	+	HAVANA	gene	ENSG00000109762	protein_coding	4.02844	0.031666	0.999953	Up
SOX18	chr20	64047582	64049639	2058	-	HAVANA	gene	ENSG00000203883	protein_coding	-4.7524	0.0448184	0.999953	Down
SPAG16	chr2	213284389	214410501	1126113	+	HAVANA	gene	ENSG00000144451	protein_coding	5.87457	0.000699172	0.806567	Up
SPDYE10	chr7	73104008	73155431	51424	-	HAVANA	gene	ENSG00000274570	protein_coding	-2.75494	0.035401	0.999953	Down
SPDYE2	chr7	102551226	102563538	12313	+	HAVANA	gene	ENSG00000205238	protein_coding	-1.10263	0.0110052	0.999953	Down
SPDYE21	chr7	67276941	67289005	12065	+	HAVANA	gene	ENSG00000230358	protein_coding	-0.914188	0.0252149	0.999953	Down
SPDYE5	chr7	75492320	75504316	11997	+	HAVANA	gene	ENSG00000170092	protein_coding	-0.65183	0.0439988	0.999953	Down
SPHK2	chr19	48619291	48630717	11427	+	HAVANA	gene	ENSG00000063176	protein_coding	-0.854192	0.0306341	0.999953	Down
SRPK1	chr6	35832966	35921342	88377	-	HAVANA	gene	ENSG00000096063	protein_coding	1.01894	0.0254697	0.999953	Up
SSH2	chr17	29625938	29930276	304339	-	HAVANA	gene	ENSG00000141298	protein_coding	0.842984	0.0200133	0.999953	Up
STARD5	chr15	81309053	81324183	15131	-	HAVANA	gene	ENSG00000172345	protein_coding	1.20994	0.00597344	0.999953	Up
STEAP4	chr7	88270892	88306894	36003	-	HAVANA	gene	ENSG00000127954	protein_coding	0.632962	0.0210887	0.999953	Up
STOM	chr9	121338987	121370304	31318	-	HAVANA	gene	ENSG00000148175	protein_coding	0.908634	0.0247233	0.999953	Up
SYDE1	chr19	15107401	15114985	7585	+	HAVANA	gene	ENSG00000105137	protein_coding	-3.10734	0.0245552	0.999953	Down
SYMPK	chr19	45815410	45863225	47816	-	HAVANA	gene	ENSG00000125755	protein_coding	-4.01902	0.00342219	0.999953	Down
TAB3	chrX	30827442	30975084	147643	-	HAVANA	gene	ENSG00000157625	protein_coding	-3.31787	0.0175732	0.999953	Down
TBC1D22B	chr6	37257772	37332970	75199	+	HAVANA	gene	ENSG00000065491	protein_coding	-6.48868	0.000250833	0.602701	Down
TEAD2	chr19	49340595	49362457	21863	-	HAVANA	gene	ENSG00000074219	protein_coding	-1.05723	0.0170691	0.999953	Down
TEDDM1	chr1	182398117	182400667	2551	-	HAVANA	gene	ENSG00000203730	protein_coding	0.717705	0.0203548	0.999953	Up
TEPSIN	chr17	81228277	81239091	10815	-	HAVANA	gene	ENSG00000167302	protein_coding	-4.01908	0.00472793	0.999953	Down
TEX10	chr9	100302077	100352942	50866	-	HAVANA	gene	ENSG00000136891	protein_coding	-1.555	0.0179824	0.999953	Down
TEX52	chr12	2849046	2857039	7994	-	HAVANA	gene	ENSG00000283297	protein_coding	-0.850767	0.00945746	0.999953	Down
TFB1M	chr6	155256134	155314493	58360	-	HAVANA	gene	ENSG00000029639	protein_coding	2.34308	0.0241352	0.999953	Up
TGFA	chr2	70447284	70554193	106910	-	HAVANA	gene	ENSG00000163235	protein_coding	4.79285	0.00853254	0.999953	Up
THTPA	chr14	23555988	23560271	4284	+	HAVANA	gene	ENSG00000259431	protein_coding	-1.50249	0.0441793	0.999953	Down
TIMM17B	chrX	48893447	48898143	4697	-	HAVANA	gene	ENSG00000126768	protein_coding	-5.07863	0.0170649	0.999953	Down
TM4SF19-AS1	chr3	196318330	196325570	7241	+	HAVANA	gene	ENSG00000235897	lncRNA	-1.2903	0.0115665	0.999953	Down
TMEM139-AS1	chr7	143255264	143287997	32734	-	HAVANA	gene	ENSG00000231840	lncRNA	2.33178	0.0444812	0.999953	Up
TMEM154	chr4	152618628	152680012	61385	-	HAVANA	gene	ENSG00000170006	protein_coding	1.79927	0.0314463	0.999953	Up
TMEM167B	chr1	109090764	109096934	6171	+	HAVANA	gene	ENSG00000215717	protein_coding	-3.56823	0.0214477	0.999953	Down
TMF1	chr3	69019827	69052339	32513	-	HAVANA	gene	ENSG00000144747	protein_coding	-5.05092	0.0320837	0.999953	Down
TMOD4	chr1	151169986	151176284	6299	-	HAVANA	gene	ENSG00000163157	protein_coding	1.05289	0.031189	0.999953	Up
TNFAIP8	chr5	119268692	119399688	130997	+	HAVANA	gene	ENSG00000145779	protein_coding	2.46838	0.0351519	0.999953	Up
TNFAIP8L2	chr1	151156649	151159749	3101	+	HAVANA	gene	ENSG00000163154	protein_coding	1.01415	0.0427496	0.999953	Up
TOGARAM1	chr14	44962190	45074431	112242	+	HAVANA	gene	ENSG00000198718	protein_coding	-3.45678	0.0152386	0.999953	Down
TOPORS	chr9	32540544	32552586	12043	-	HAVANA	gene	ENSG00000197579	protein_coding	3.89337	0.00571446	0.999953	Up
TOX	chr8	58805412	59119147	313736	-	HAVANA	gene	ENSG00000198846	protein_coding	-5.56636	0.000571036	0.806567	Down
TP53TG1	chr7	87322943	87345560	22618	-	HAVANA	gene	ENSG00000182165	lncRNA	4.29647	0.0194684	0.999953	Up
TRAK2	chr2	201377207	201451500	74294	-	HAVANA	gene	ENSG00000115993	protein_coding	5.33593	0.0214852	0.999953	Up
TRPM7	chr15	50552473	50686797	134325	-	HAVANA	gene	ENSG00000092439	protein_coding	-3.44209	0.0101968	0.999953	Down
TSGA10	chr2	98997261	99154964	157704	-	HAVANA	gene	ENSG00000135951	protein_coding	3.27609	0.031335	0.999953	Up
TTL	chr2	112482156	112541739	59584	+	HAVANA	gene	ENSG00000114999	protein_coding	-2.44533	0.0442386	0.999953	Down
TUBA4A	chr2	219249710	219277902	28193	-	HAVANA	gene	ENSG00000127824	protein_coding	0.798697	0.028379	0.999953	Up
TWF1	chr12	43793723	43806328	12606	-	HAVANA	gene	ENSG00000151239	protein_coding	0.750348	0.0432051	0.999953	Up
TYW3	chr1	74733152	74766678	33527	+	HAVANA	gene	ENSG00000162623	protein_coding	-3.1217	0.016825	0.999953	Down
URAHP	chr16	90039761	90047773	8013	-	HAVANA	gene	ENSG00000290738	lncRNA	-1.11075	0.0406127	0.999953	Down
USP32	chr17	60177327	60422470	245144	-	HAVANA	gene	ENSG00000170832	protein_coding	1.28331	0.0135544	0.999953	Up
UXT	chrX	47651796	47659180	7385	-	HAVANA	gene	ENSG00000126756	protein_coding	0.726891	0.0326851	0.999953	Up
VEGFA	chr6	43770184	43786487	16304	+	HAVANA	gene	ENSG00000112715	protein_coding	3.0327	0.0170943	0.999953	Up
VPS13B-DT	chr8	98957568	99013743	56176	-	HAVANA	gene	ENSG00000253948	lncRNA	0.638914	0.0278584	0.999953	Up
VPS72	chr1	151176304	151195321	19018	-	HAVANA	gene	ENSG00000163159	protein_coding	4.09914	0.0164126	0.999953	Up
VSIG4	chrX	66021738	66040125	18388	-	HAVANA	gene	ENSG00000155659	protein_coding	0.802899	0.00058957	0.806567	Up
WASHC5	chr8	125024260	125091819	67560	-	HAVANA	gene	ENSG00000164961	protein_coding	3.74416	0.00682762	0.999953	Up
WDFY1	chr2	223855716	223945357	89642	-	HAVANA	gene	ENSG00000085449	protein_coding	2.94813	0.0207416	0.999953	Up
WDR3	chr1	117929720	117966543	36824	+	HAVANA	gene	ENSG00000065183	protein_coding	3.81406	0.00627683	0.999953	Up
XIRP1	chr3	39183210	39192596	9387	-	HAVANA	gene	ENSG00000168334	protein_coding	3.19176	0.0311402	0.999953	Up
ZCWPW2	chr3	28348721	28538122	189402	+	HAVANA	gene	ENSG00000206559	protein_coding	0.778705	0.0317996	0.999953	Up
ZFP36	chr19	39406847	39409407	2561	+	HAVANA	gene	ENSG00000128016	protein_coding	1.33341	0.013854	0.999953	Up
ZFPM1-AS1	chr16	88512960	88531053	18094	-	HAVANA	gene	ENSG00000261744	lncRNA	-2.17664	0.0384367	0.999953	Down
ZNF154	chr19	57696275	57709204	12930	-	HAVANA	gene	ENSG00000179909	protein_coding	-0.856715	0.0135654	0.999953	Down
ZNF32	chr10	43643860	43648881	5022	-	HAVANA	gene	ENSG00000169740	protein_coding	4.19871	0.0254421	0.999953	Up
ZNF354C	chr5	179060373	179083977	23605	+	HAVANA	gene	ENSG00000177932	protein_coding	3.91387	0.0426088	0.999953	Up
ZNF384	chr12	6666477	6689572	23096	-	HAVANA	gene	ENSG00000126746	protein_coding	3.48441	0.0123478	0.999953	Up
ZNF385D	chr3	21412218	22373321	961104	-	HAVANA	gene	ENSG00000151789	protein_coding	4.58554	0.0235191	0.999953	Up
ZNF500	chr16	4748239	4767624	19386	-	HAVANA	gene	ENSG00000103199	protein_coding	3.76747	0.0399836	0.999953	Up
ZNF699	chr19	9291140	9309838	18699	-	HAVANA	gene	ENSG00000196110	protein_coding	3.74287	0.00815464	0.999953	Up
ZNF785	chr16	30573740	30585769	12030	-	HAVANA	gene	ENSG00000197162	protein_coding	3.9474	0.00867932	0.999953	Up
ZNF804A	chr2	184598529	184939492	340964	+	HAVANA	gene	ENSG00000170396	protein_coding	0.748612	0.0242927	0.999953	Up

## Sheet: Table S5
Table S5 Enrichment analysis of DEGs in BD, MDD and SCZ
BD.GO	BD.Category	BD.Description	BD.LogP	BD.Enrichment	BD.Z-score	BD.Hits	BD.Log(q-value)	MDD.GO	MDD.Category	MDD.Description	MDD.LogP	MDD.Enrichment	MDD.Z-score	MDD.Hits	MDD.Log(q-value)	SCZ.GO	SCZ.Category	SCZ.Description	SCZ.LogP	SCZ.Enrichment	SCZ.Z-score	SCZ.Hits	SCZ.Log(q-value)
GO:0002181	GO Biological Processes	cytoplasmic translation	-12.4136	10.8641	12.4399	RPL4|RPL9|RPL13|RPL17|RPL18|RPL19|RPL21|RPL37|RPL41|RPS4X|RPS5|RPS6|RPS15A|EIF4H|RACK1|RPL13A|EIF3L	-8.06723	GO:0002477	GO Biological Processes	antigen processing and presentation of exogenous peptide antigen via MHC class Ib	-4.77095	46.071	11.5966	HLA-E|HLA-F|TAP2	-0.424593	GO:0006352	GO Biological Processes	DNA-templated transcription initiation	-5.02061	5.23451	6.19384	ATF2|SMARCD1|VPS72|SMARCA5|RBM14|MED4|TFB1M|BRF2|SPHK2|MED28|GLYR1	-0.831007
GO:0022626	GO Cellular Components	cytosolic ribosome	-12.0712	11.4382	12.4433	EEF1A1|RPL4|RPL9|RPL13|RPL17|RPL18|RPL19|RPL21|RPL37|RPL41|RPS4X|RPS5|RPS6|RPS15A|RACK1|RPL13A	-8.02585	GO:0045954	GO Biological Processes	positive regulation of natural killer cell mediated cytotoxicity	-2.92328	8.47283	5.17924	HLA-E|HLA-F|RASGRP1|KLRC4-KLRK1	-0.0639601	GO:0045815	GO Biological Processes	transcription initiation-coupled chromatin remodeling	-4.39282	9.44407	6.77772	ATF2|SMARCD1|VPS72|RBM14|SPHK2|GLYR1	-0.742946
GO:0006412	GO Biological Processes	translation	-10.029	5.09964	9.00595	EEF1A1|EEF1B2|EEF2|RPL4|RPL9|RPL13|RPL17|RPL18|RPL19|RPL21|RPL37|RPL41|RPS4X|RPS5|RPS6|RPS15A|EIF4H|RACK1|RPL13A|EIF3L|SRBD1|DDRGK1|MRPL53|TARS3	-6.15979	hsa05144	KEGG Pathway	Malaria	-2.88649	6.1428	4.68185	CD81|HBA2|IL10|TGFB2|KLRC4-KLRK1	-0.0639601	GO:0141137	GO Biological Processes	positive regulation of gene expression, epigenetic	-4.20793	8.7695	6.4721	ATF2|SMARCD1|VPS72|RBM14|SPHK2|GLYR1	-0.657685
GO:0005840	GO Cellular Components	ribosome	-9.89009	6.56875	9.56604	EEF1A1|EEF2|PSMA6|RPL4|RPL9|RPL13|RPL17|RPL18|RPL19|RPL21|RPL37|RPL41|RPS4X|RPS5|RPS6|RPS15A|RACK1|RPL13A|MRPL53	-6.1458	GO:0002476	GO Biological Processes	antigen processing and presentation of endogenous peptide antigen via MHC class Ib	-2.77305	12.2856	5.62408	HLA-E|HLA-F|TAP2	-0.0639601	GO:0006367	GO Biological Processes	transcription initiation at RNA polymerase II promoter	-3.51175	4.74485	4.90368	ATF2|SMARCD1|VPS72|RBM14|MED4|SPHK2|MED28|GLYR1	-0.48008
GO:0044391	GO Cellular Components	ribosomal subunit	-9.05127	7.25648	9.37448	RPL4|RPL9|RPL13|RPL17|RPL18|RPL19|RPL21|RPL37|RPL41|RPS4X|RPS5|RPS6|RPS15A|RACK1|RPL13A|MRPL53	-5.40389	GO:0002484	GO Biological Processes	antigen processing and presentation of endogenous peptide antigen via MHC class I via ER pathway	-2.77305	12.2856	5.62408	HLA-E|HLA-F|TAP2	-0.0639601	GO:0006351	GO Biological Processes	DNA-templated transcription	-2.86626	2.37673	3.62717	CBFA2T3|ATF2|SMARCD1|VPS72|TEAD2|SMARCA5|TOPORS|RBM14|ADRM1|MED4|TFB1M|BRF2|SPHK2|MED28|GLYR1|GLIS3	-0.3663
GO:0022625	GO Cellular Components	cytosolic large ribosomal subunit	-8.8949	14.7994	11.4217	RPL4|RPL9|RPL13|RPL17|RPL18|RPL19|RPL21|RPL37|RPL41|RPL13A	-5.3267	GO:0002428	GO Biological Processes	antigen processing and presentation of peptide antigen via MHC class Ib	-2.68812	11.5177	5.41341	HLA-E|HLA-F|TAP2	-0.0639601	GO:0006366	GO Biological Processes	transcription by RNA polymerase II	-2.25218	2.35536	3.09948	ATF2|SMARCD1|VPS72|TEAD2|RBM14|ADRM1|MED4|BRF2|SPHK2|MED28|GLYR1|GLIS3	-0.0785741
GO:0003735	GO Molecular Functions	structural constituent of ribosome	-8.50154	7.23056	9.05373	RPL4|RPL9|RPL13|RPL17|RPL18|RPL19|RPL21|RPL37|RPL41|RPS4X|RPS5|RPS6|RPS15A|RPL13A|SRBD1	-5.00028	GO:0002717	GO Biological Processes	positive regulation of natural killer cell mediated immunity	-2.61334	7.02034	4.58437	HLA-E|HLA-F|RASGRP1|KLRC4-KLRK1	-0.0620342	GO:0040029	GO Biological Processes	epigenetic regulation of gene expression	-1.49495	2.18263	2.28943	ATF2|SMARCD1|VPS72|SMARCA5|RBM14|SPHK2|GLYR1|C19orf84	0
hsa05171	KEGG Pathway	Coronavirus disease - COVID-19	-8.34172	6.02547	8.52513	IL1B|JUN|MAPK1|RPL4|RPL9|RPL13|RPL17|RPL18|RPL19|RPL21|RPL37|RPL41|RPS4X|RPS5|RPS6|RPS15A|RPL13A	-4.89846	GO:0030135	GO Cellular Components	coated vesicle	-2.58668	2.48001	3.43469	HLA-E|HLA-F|HSPD1|LMAN1|SERPINA1|PIK3C2A|RAB3A|VAMP7|SEC24A|ASTN2|SLC2A8|PACSIN1|SYT2	-0.0538919	GO:1905168	GO Biological Processes	positive regulation of double-strand break repair via homologous recombination	-4.87633	11.4207	7.60498	VPS72|KAT5|PIAS4|DMAP1|PELI1|EP400	-0.831007
hsa03010	KEGG Pathway	Ribosome	-7.68755	6.86623	8.45051	RPL4|RPL9|RPL13|RPL17|RPL18|RPL19|RPL21|RPL37|RPL41|RPS4X|RPS5|RPS6|RPS15A|RPL13A	-4.29544	hsa05330	KEGG Pathway	Allograft rejection	-2.43938	6.30031	4.26076	HLA-DMA|HLA-E|HLA-F|IL10	-0.0395831	GO:2000781	GO Biological Processes	positive regulation of double-strand break repair	-4.6874	6.96584	6.44269	FOXM1|SMARCD1|VPS72|KAT5|PIAS4|DMAP1|PELI1|EP400	-0.818166
GO:0015934	GO Cellular Components	large ribosomal subunit	-6.91789	8.13967	8.36512	RPL4|RPL9|RPL13|RPL17|RPL18|RPL19|RPL21|RPL37|RPL41|RPL13A|MRPL53	-3.57153	GO:0002703	GO Biological Processes	regulation of leukocyte mediated immunity	-2.4209	2.59888	3.33079	CD81|CLC|FGR|HLA-E|HLA-F|HSPD1|IL10|VAMP7|TAP2|RASGRP1|KLRC4-KLRK1	-0.0395831	GO:0045911	GO Biological Processes	positive regulation of DNA recombination	-4.39033	7.53869	6.34746	PTPRC|VPS72|KAT5|PIAS4|DMAP1|PELI1|EP400	-0.742946
GO:0005925	GO Cellular Components	focal adhesion	-2.2977	2.38745	3.15126	ANXA5|ITGB8|PPP1CC|MAPK1|RPL4|RPL9|RPL18|RPL19|RPS4X|RPS5|NHERF2|RPL13A	-0.019052	GO:0002478	GO Biological Processes	antigen processing and presentation of exogenous peptide antigen	-2.36012	5.99297	4.11547	HLA-DMA|HLA-E|HLA-F|TAP2	-0.0349541	GO:0051054	GO Biological Processes	positive regulation of DNA metabolic process	-4.09095	3.5947	4.98911	FOXM1|HNRNPA1|PTPRC|SMARCD1|VPS72|VEGFA|SMARCA5|KAT5|PIAS4|CHTF8|DMAP1|PELI1|EP400	-0.647686
GO:0030055	GO Cellular Components	cell-substrate junction	-2.21971	2.33244	3.06231	ANXA5|ITGB8|PPP1CC|MAPK1|RPL4|RPL9|RPL18|RPL19|RPS4X|RPS5|NHERF2|RPL13A	-0.0100743	GO:0042287	GO Molecular Functions	MHC protein binding	-2.36012	5.99297	4.11547	CD81|HLA-E|TAP2|KLRC4-KLRK1	-0.0349541	GO:0070603	GO Cellular Components	SWI/SNF superfamily-type complex	-3.77263	6.03095	5.46199	CHD4|SMARCD1|SMARCA5|KAT5|BCL11A|DMAP1|EP400	-0.517873
GO:1905550	GO Biological Processes	regulation of protein localization to endoplasmic reticulum	-4.78964	50.6139	12.152	BTF3|RTN4|DDRGK1	-1.48468	GO:0019885	GO Biological Processes	antigen processing and presentation of endogenous peptide antigen via MHC class I	-2.33865	8.77543	4.5852	HLA-E|HLA-F|TAP2	-0.0320202	GO:1904949	GO Cellular Components	ATPase complex	-3.75801	5.15582	5.21948	CHD4|SMARCD1|SMARCA5|KAT5|ATP6V0A2|BCL11A|DMAP1|EP400	-0.517873
GO:0033044	GO Biological Processes	regulation of chromosome organization	-4.37652	4.11495	5.37295	HNRNPA2B1|MAPK1|DPF2|RNF4|SMARCA2|NAA10|BUB3|SUB1|CCT5|TINF2|INO80|NEK7	-1.10935	GO:0002699	GO Biological Processes	positive regulation of immune effector process	-2.29922	2.50262	3.19044	CD81|FGR|HLA-E|HLA-F|HSPD1|IL10|DNAJB9|VAMP7|TAP2|RASGRP1|KLRC4-KLRK1	-0.0320202	GO:1902562	GO Cellular Components	H4 histone acetyltransferase complex	-3.66418	9.09429	6.04317	ATF2|VPS72|KAT5|DMAP1|EP400	-0.493915
GO:0032206	GO Biological Processes	positive regulation of telomere maintenance	-3.56976	6.74852	5.45944	HNRNPA2B1|MAPK1|CCT5|TINF2|INO80|NEK7	-0.585136	GO:0001912	GO Biological Processes	positive regulation of leukocyte mediated cytotoxicity	-2.29801	4.51676	3.73473	HLA-E|HLA-F|TAP2|RASGRP1|KLRC4-KLRK1	-0.0320202	GO:0000786	GO Cellular Components	nucleosome	-3.57644	4.85029	4.9864	VPS72|KAT5|DMAP1|SPHK2|EP400|GLYR1|SHPRH|H2BC18	-0.48008
GO:0051054	GO Biological Processes	positive regulation of DNA metabolic process	-3.05297	3.13487	4.04272	HNRNPA2B1|IGF1R|MSH2|MAPK1|DPF2|SMARCA2|CCT5|TINF2|INO80|SPIRE1|NEK7	-0.333649	hsa04940	KEGG Pathway	Type I diabetes mellitus	-2.24944	5.58436	3.91467	HLA-DMA|HLA-E|HLA-F|HSPD1	-0.0320202	GO:0045739	GO Biological Processes	positive regulation of DNA repair	-3.51175	4.74485	4.90368	FOXM1|SMARCD1|VPS72|KAT5|PIAS4|DMAP1|PELI1|EP400	-0.48008
GO:2001252	GO Biological Processes	positive regulation of chromosome organization	-2.79574	4.82037	4.29514	HNRNPA2B1|MAPK1|CCT5|TINF2|INO80|NEK7	-0.21532	GO:0002706	GO Biological Processes	regulation of lymphocyte mediated immunity	-2.24232	2.76426	3.22025	CD81|CLC|HLA-E|HLA-F|HSPD1|IL10|TAP2|RASGRP1|KLRC4-KLRK1	-0.0320202	GO:2000779	GO Biological Processes	regulation of double-strand break repair	-3.36738	4.51579	4.7196	FOXM1|SMARCD1|VPS72|KAT5|PIAS4|DMAP1|PELI1|EP400	-0.48008
GO:0032204	GO Biological Processes	regulation of telomere maintenance	-2.65345	4.5191	4.08666	HNRNPA2B1|MAPK1|CCT5|TINF2|INO80|NEK7	-0.186999	GO:0002475	GO Biological Processes	antigen processing and presentation via MHC class Ib	-2.22473	8.01235	4.32779	HLA-E|HLA-F|TAP2	-0.0320202	GO:0000812	GO Cellular Components	Swr1 complex	-3.32571	18.8881	7.17442	KAT5|DMAP1|EP400	-0.48008
GO:1904356	GO Biological Processes	regulation of telomere maintenance via telomere lengthening	-2.3298	5.91976	4.07205	HNRNPA2B1|CCT5|TINF2|NEK7	-0.032669	GO:0002483	GO Biological Processes	antigen processing and presentation of endogenous peptide antigen	-2.22473	8.01235	4.32779	HLA-E|HLA-F|TAP2	-0.0320202	GO:0010569	GO Biological Processes	regulation of double-strand break repair via homologous recombination	-3.29059	5.98893	5.03106	VPS72|KAT5|PIAS4|DMAP1|PELI1|EP400	-0.48008
GO:1904358	GO Biological Processes	positive regulation of telomere maintenance via telomere lengthening	-2.31846	8.72654	4.55948	HNRNPA2B1|CCT5|NEK7	-0.0286945	GO:0031343	GO Biological Processes	positive regulation of cell killing	-2.21861	4.32591	3.60931	HLA-E|HLA-F|TAP2|RASGRP1|KLRC4-KLRK1	-0.0320202	GO:0000118	GO Cellular Components	histone deacetylase complex	-3.26243	5.91677	4.98852	CHD4|NRIP1|KAT5|DMAP1|EP400|PHF12	-0.48008
GO:0051052	GO Biological Processes	regulation of DNA metabolic process	-2.11065	2.17155	2.90792	HNRNPA2B1|IGF1R|MSH2|MSH3|MAPK1|DPF2|SMARCA2|SUB1|CCT5|TINF2|INO80|SPIRE1|NEK7	0	GO:0042605	GO Molecular Functions	peptide antigen binding	-2.21454	5.46027	3.8518	HLA-DMA|HLA-E|HLA-F|TAP2	-0.0320202	GO:0035267	GO Cellular Components	NuA4 histone acetyltransferase complex	-3.22074	10.2311	5.8105	VPS72|KAT5|DMAP1|EP400	-0.48008
GO:0010638	GO Biological Processes	positive regulation of organelle organization	-1.77556	2.02861	2.53766	HTT|HNRNPA2B1|IL1B|MAPK1|TGFBR1|WASF2|CCT5|TINF2|INO80|SPIRE1|NEK7|LMOD2	0	GO:0002708	GO Biological Processes	positive regulation of lymphocyte mediated immunity	-2.20519	3.23305	3.32012	CD81|HLA-E|HLA-F|HSPD1|TAP2|RASGRP1|KLRC4-KLRK1	-0.0320202	GO:0043189	GO Cellular Components	H4/H2A histone acetyltransferase complex	-3.22074	10.2311	5.8105	VPS72|KAT5|DMAP1|EP400	-0.48008
GO:0032210	GO Biological Processes	regulation of telomere maintenance via telomerase	-1.71485	5.27228	3.2445	CCT5|TINF2|NEK7	0	GO:0002711	GO Biological Processes	positive regulation of T cell mediated immunity	-2.19307	4.26583	3.56904	CD81|HLA-E|HLA-F|HSPD1|TAP2	-0.0228049	hsa03082	KEGG Pathway	ATP-dependent chromatin remodeling	-3.21977	4.89693	4.69691	CHD4|SMARCD1|VPS72|SMARCA5|KAT5|DMAP1|EP400	-0.48008
GO:0045296	GO Molecular Functions	cadherin binding	-4.28414	3.5359	5.10431	EEF2|AFDN|EIF4H|NHERF2|BZW1|IST1|WASF2|NDRG1|RACK1|EPN2|UNC45A|RTN4|CHMP4B|MPP7	-1.05173	GO:0042611	GO Cellular Components	MHC protein complex	-2.12164	7.37136	4.09973	HLA-DMA|HLA-E|HLA-F	-0.0182014	GO:0000018	GO Biological Processes	regulation of DNA recombination	-2.72909	4.03479	4.03135	PTPRC|VPS72|KAT5|PIAS4|DMAP1|PELI1|EP400	-0.280363
GO:0050839	GO Molecular Functions	cell adhesion molecule binding	-3.77076	2.67799	4.41781	EEF2|IL1B|ITGB8|AFDN|TGFBI|EIF4H|NHERF2|BZW1|IST1|WASF2|NDRG1|RACK1|EPN2|CDHR5|UNC45A|RTN4|CHMP4B|MPP7	-0.746626	GO:0002709	GO Biological Processes	regulation of T cell mediated immunity	-2.10548	3.47706	3.28643	CD81|CLC|HLA-E|HLA-F|HSPD1|TAP2	-0.0138576	GO:0032993	GO Cellular Components	protein-DNA complex	-2.53337	3.06932	3.57947	VPS72|KAT5|BRF2|DMAP1|SPHK2|EP400|GLYR1|SHPRH|H2BC18	-0.191341
GO:0031647	GO Biological Processes	regulation of protein stability	-4.17625	3.2781	4.93373	CREBL2|HTT|MAPK1|SEL1L|KLF1|CDC37|CCT5|USP24|CDKN2AIP|RTN4|MARCHF7|DDRGK1|RPAP3|COG3|DNLZ	-0.976028	GO:0002697	GO Biological Processes	regulation of immune effector process	-2.0713	2.07728	2.83916	CD81|CLC|FGR|HLA-E|HLA-F|HSPD1|IL10|JUNB|DNAJB9|VAMP7|TAP2|TGFB2|RASGRP1|KLRC4-KLRK1	-0.0104137	GO:0051052	GO Biological Processes	regulation of DNA metabolic process	-2.3972	2.26907	3.19845	FOXM1|HNRNPA1|HNRNPC|PTPRC|SMARCD1|VPS72|VEGFA|SMARCA5|KAT5|PIAS4|CHTF8|DMAP1|PELI1|EP400	-0.138509
GO:0050821	GO Biological Processes	protein stabilization	-2.69444	3.24448	3.77513	CREBL2|SEL1L|CDC37|CCT5|RTN4|MARCHF7|RPAP3|COG3|DNLZ	-0.197864	GO:0019884	GO Biological Processes	antigen processing and presentation of exogenous antigen	-2.05298	4.91424	3.5634	HLA-DMA|HLA-E|HLA-F|TAP2	-0.00328841	GO:0097346	GO Cellular Components	INO80-type complex	-2.37092	9.09429	4.67962	KAT5|DMAP1|EP400	-0.138509
hsa04668	KEGG Pathway	TNF signaling pathway	-4.04454	5.67103	5.59196	MAP3K8|CXCL3|IL1B|JUN|MAPK1|SOCS3|ITCH|TAB3	-0.874281	GO:0002819	GO Biological Processes	regulation of adaptive immune response	-1.9964	2.52444	2.91261	ALOX15|CD81|CLC|HLA-E|HLA-F|HSPD1|IL10|JUNB|TAP2	0	GO:0000123	GO Cellular Components	histone acetyltransferase complex	-2.20339	4.30782	3.59123	ATF2|VPS72|KAT5|DMAP1|EP400	-0.0519996
hsa04657	KEGG Pathway	IL-17 signaling pathway	-3.02053	5.32778	4.62735	FOSB|CXCL3|IL1B|JUN|MAPK1|TAB3	-0.333649	GO:0042269	GO Biological Processes	regulation of natural killer cell mediated cytotoxicity	-1.96516	4.63607	3.4082	HLA-E|HLA-F|RASGRP1|KLRC4-KLRK1	0	GO:0006282	GO Biological Processes	regulation of DNA repair	-2.15063	2.88453	3.16962	FOXM1|SMARCD1|VPS72|KAT5|PIAS4|DMAP1|PELI1|EP400	-0.0448265
hsa04621	KEGG Pathway	NOD-like receptor signaling pathway	-2.70743	3.57065	3.8829	CXCL3|IL1B|JUN|MAPK1|NLRX1|NLRP12|NEK7|TAB3	-0.197864	hsa05320	KEGG Pathway	Autoimmune thyroid disease	-1.93723	4.55022	3.35903	HLA-DMA|HLA-E|HLA-F|IL10	0	GO:0031248	GO Cellular Components	protein acetyltransferase complex	-2.0242	3.89755	3.30778	ATF2|VPS72|KAT5|DMAP1|EP400	-0.0143061
hsa05134	KEGG Pathway	Legionellosis	-1.53988	4.5191	2.88703	EEF1A1|CXCL3|IL1B	0	GO:0019883	GO Biological Processes	antigen processing and presentation of endogenous antigen	-1.90084	6.1428	3.62534	HLA-E|HLA-F|TAP2	0	GO:1902493	GO Cellular Components	acetyltransferase complex	-2.00747	3.86079	3.28138	ATF2|VPS72|KAT5|DMAP1|EP400	0
hsa04064	KEGG Pathway	NF-kappa B signaling pathway	-1.43734	3.21358	2.48867	CSNK2A2|CXCL3|IL1B|TAB3	0	GO:0002705	GO Biological Processes	positive regulation of leukocyte mediated immunity	-1.86045	2.77417	2.84871	CD81|HLA-E|HLA-F|HSPD1|TAP2|RASGRP1|KLRC4-KLRK1	0	GO:0080135	GO Biological Processes	regulation of cellular response to stress	-1.48336	1.83586	2.16938	FOXM1|PTPN1|SMARCD1|VPS72|KAT5|HAPSTR1|PIAS4|DMAP1|PELI1|EP400|MAPKAP1|PIGBOS1	0
hsa04932	KEGG Pathway	Non-alcoholic fatty liver disease	-1.40257	2.68651	2.32055	ERN1|IL1B|JUN|SOCS3|ITCH	0	GO:0030139	GO Cellular Components	endocytic vesicle	-1.82102	2.05904	2.59304	HBA2|HLA-E|HLA-F|VAMP7|TAP2|VIM|CUBN|HYOU1|SLC2A8|PLEKHG5|ACE2|SYT2	0	GO:0050673	GO Biological Processes	epithelial cell proliferation	-4.15894	4.62422	5.37812	B4GALT1|HLX|CCN3|SERPINF1|SHH|TGFA|VEGFA|SIDT2|CLDN18|PROK2	-0.657685
GO:0005126	GO Molecular Functions	cytokine receptor binding	-1.33231	2.14726	2.0933	CXCL3|IL1B|TGFBR1|SOCS3|LEFTY1|ITCH|TIMM50	0	GO:0002715	GO Biological Processes	regulation of natural killer cell mediated immunity	-1.80654	4.16461	3.12999	HLA-E|HLA-F|RASGRP1|KLRC4-KLRK1	0	GO:2000179	GO Biological Processes	positive regulation of neural precursor cell proliferation	-3.25304	7.44079	5.31706	SHH|VEGFA|GPR37L1|TOX|DISC1	-0.48008
GO:0003697	GO Molecular Functions	single-stranded DNA binding	-3.99375	5.57729	5.52578	HNRNPA2B1|MSH2|MSH3|RPA1|SUB1|SSBP2|SMARCAL1|WBP11	-0.868436	GO:0002718	GO Biological Processes	regulation of cytokine production involved in immune response	-1.76148	2.92514	2.78565	CD81|CLC|HLA-E|HLA-F|IL10|TGFB2	0	GO:0002052	GO Biological Processes	positive regulation of neuroblast proliferation	-2.28209	8.4671	4.4742	SHH|VEGFA|DISC1	-0.0802783
hsa03430	KEGG Pathway	Mismatch repair	-2.61024	11.003	5.25634	MSH2|MSH3|RPA1	-0.179096	GO:0002474	GO Biological Processes	antigen processing and presentation of peptide antigen via MHC class I	-1.71933	5.26526	3.24791	HLA-E|HLA-F|TAP2	0	GO:2000177	GO Biological Processes	regulation of neural precursor cell proliferation	-2.24206	4.40046	3.65262	SHH|VEGFA|GPR37L1|TOX|DISC1	-0.0785741
GO:0006298	GO Biological Processes	mismatch repair	-2.23608	8.16354	4.37073	MSH2|MSH3|RPA1	-0.013574	GO:0002719	GO Biological Processes	negative regulation of cytokine production involved in immune response	-1.71933	5.26526	3.24791	HLA-F|IL10|TGFB2	0	GO:0001570	GO Biological Processes	vasculogenesis	-1.90942	4.48486	3.31533	SHH|VEGFA|TEAD2|SOX18	0
GO:0016447	GO Biological Processes	somatic recombination of immunoglobulin gene segments	-2.12316	7.44322	4.11727	MSH2|MSH3|SANBR	0	GO:0002822	GO Biological Processes	regulation of adaptive immune response based on somatic recombination of immune receptors built from immunoglobulin superfamily domains	-1.71895	2.40894	2.59746	CD81|CLC|HLA-E|HLA-F|HSPD1|IL10|JUNB|TAP2	0	GO:1902692	GO Biological Processes	regulation of neuroblast proliferation	-1.75503	5.45658	3.32726	SHH|VEGFA|DISC1	0
GO:0002562	GO Biological Processes	somatic diversification of immune receptors via germline recombination within a single locus	-1.8427	5.88534	3.51124	MSH2|MSH3|SANBR	0	GO:0030662	GO Cellular Components	coated vesicle membrane	-1.70765	2.39719	2.58215	HLA-E|HLA-F|LMAN1|RAB3A|VAMP7|SEC24A|SLC2A8|SYT2	0	GO:0050679	GO Biological Processes	positive regulation of epithelial cell proliferation	-1.74068	2.62817	2.6832	B4GALT1|GHSR|HLX|HMGB2|SHH|TGFA|VEGFA	0
GO:0016444	GO Biological Processes	somatic cell DNA recombination	-1.8427	5.88534	3.51124	MSH2|MSH3|SANBR	0	GO:0030134	GO Cellular Components	COPII-coated ER to Golgi transport vesicle	-1.7067	3.23305	2.80425	HLA-E|HLA-F|LMAN1|SERPINA1|SEC24A	0	GO:0060688	GO Biological Processes	regulation of morphogenesis of a branching structure	-1.56815	4.63294	2.94397	SHH|VEGFA|BCL11A	0
GO:0016445	GO Biological Processes	somatic diversification of immunoglobulins	-1.81578	5.75158	3.45464	MSH2|MSH3|SANBR	0	GO:0012507	GO Cellular Components	ER to Golgi transport vesicle membrane	-1.68896	3.83925	2.92501	HLA-E|HLA-F|LMAN1|SEC24A	0	GO:0051302	GO Biological Processes	regulation of cell division	-1.52611	2.58469	2.43694	CXCR5|POU5F1|SHH|TGFA|VEGFA|PDXP	0
GO:0002377	GO Biological Processes	immunoglobulin production	-1.76404	5.50151	3.3465	MSH2|MSH3|SANBR	0	GO:0042277	GO Molecular Functions	peptide binding	-1.66761	2.22029	2.4873	GRIN1|HLA-DMA|HLA-E|HLA-F|KPNA5|TAP2|TGFB2|PFDN6|PTGDR2	0	GO:0050678	GO Biological Processes	regulation of epithelial cell proliferation	-1.52475	2.00119	2.26719	B4GALT1|GHSR|HLX|HMGB2|SERPINF1|SHH|TGFA|VEGFA|ZFP36|MMRN2	0
GO:0002440	GO Biological Processes	production of molecular mediator of immune response	-1.64544	4.96215	3.10174	MSH2|MSH3|SANBR	0	GO:0001916	GO Biological Processes	positive regulation of T cell mediated cytotoxicity	-1.62457	4.84958	3.05458	HLA-E|HLA-F|TAP2	0	GO:0008283	GO Biological Processes	cell population proliferation	-1.49615	1.70993	2.14114	ATF2|B4GALT1|HLX|CCN3|SERPINF1|PTPRC|SHH|TGFA|VEGFA|DISC1|SIDT2|CLDN18|SPHK2|PELI1|PROK2	0
GO:0002200	GO Biological Processes	somatic diversification of immune receptors	-1.5807	4.68647	2.96974	MSH2|MSH3|SANBR	0	GO:0001910	GO Biological Processes	regulation of leukocyte mediated cytotoxicity	-1.6212	3.0714	2.66904	HLA-E|HLA-F|TAP2|RASGRP1|KLRC4-KLRK1	0	GO:0051781	GO Biological Processes	positive regulation of cell division	-1.4765	3.30702	2.55703	CXCR5|SHH|TGFA|VEGFA	0
GO:0005635	GO Cellular Components	nuclear envelope	-3.98434	2.89125	4.65157	ERN1|TRA2B|CPNE1|GTF3C3|IST1|IPO7|UBXN4|SUN1|IFFO1|UGT2B28|TEX2|RTN4|RNF123|AKIRIN1|NUP210L|CHMP7|CHMP4B	-0.868436	GO:0030658	GO Cellular Components	transport vesicle membrane	-1.61881	2.17658	2.42238	HLA-E|HLA-F|LMAN1|RAB3A|VAMP1|VAMP7|SEC24A|SCG3|SYT2	0	GO:0048608	GO Biological Processes	reproductive structure development	-1.46613	2.15391	2.24883	DHCR24|HMGB2|SERPINF1|SHH|TMF1|VEGFA|NRIP1|RXFP2	0
GO:0031965	GO Cellular Components	nuclear membrane	-2.36318	2.70374	3.31323	ERN1|TRA2B|CPNE1|GTF3C3|SUN1|IFFO1|UGT2B28|TEX2|RNF123|AKIRIN1	-0.0610676	GO:0048002	GO Biological Processes	antigen processing and presentation of peptide antigen	-1.60296	3.61341	2.77539	HLA-DMA|HLA-E|HLA-F|TAP2	0	GO:0061458	GO Biological Processes	reproductive system development	-1.43792	2.12594	2.20885	DHCR24|HMGB2|SERPINF1|SHH|TMF1|VEGFA|NRIP1|RXFP2	0
hsa03250	KEGG Pathway	Viral life cycle - HIV-1	-3.95143	7.90843	6.0597	CD4|FURIN|SUPT5H|AFF4|NELFCD|CHMP4B	-0.860354	GO:0002724	GO Biological Processes	regulation of T cell cytokine production	-1.56624	4.6071	2.93663	CD81|CLC|HLA-F	0	GO:2000241	GO Biological Processes	regulation of reproductive process	-1.38997	2.39557	2.22977	B4GALT1|SERPINF1|SHH|VEGFA|SYDE1|ANAPC16	0
GO:0008023	GO Cellular Components	transcription elongation factor complex	-2.50456	6.6162	4.3966	SSRP1|SUPT5H|AFF4|NELFCD	-0.140248	hsa05168	KEGG Pathway	Herpes simplex virus 1 infection	-1.52242	2.36262	2.37187	HLA-DMA|HLA-E|HLA-F|OAS2|SRSF2|SRC|TAP2	0	GO:1905330	GO Biological Processes	regulation of morphogenesis of an epithelium	-1.32711	3.72039	2.46056	SHH|VEGFA|MMRN2	0
GO:0022627	GO Cellular Components	cytosolic small ribosomal subunit	-3.86942	10.0424	6.42296	RPS4X|RPS5|RPS6|RPS15A|RACK1	-0.801822	GO:0031341	GO Biological Processes	regulation of cell killing	-1.46643	2.79218	2.42238	HLA-E|HLA-F|TAP2|RASGRP1|KLRC4-KLRK1	0	GO:0032535	GO Biological Processes	regulation of cellular component size	-3.81546	3.19187	4.64631	PLEK|TWF1|VEGFA|LATS1|WASHC5|DISC1|PYCARD|TMOD4|BCL11A|PDXP|CRACD|SSH2|TTL|DRAXIN	-0.517873
GO:0015935	GO Cellular Components	small ribosomal subunit	-2.72625	5.69977	4.4335	RPS4X|RPS5|RPS6|RPS15A|RACK1	-0.197864	hsa05332	KEGG Pathway	Graft-versus-host disease	-1.43466	4.0952	2.67295	HLA-DMA|HLA-E|HLA-F	0	GO:0051493	GO Biological Processes	regulation of cytoskeleton organization	-3.40919	2.5815	4.12021	PLEK|TWF1|PXN|SNCA|LATS1|WASHC5|RBM14|TOGARAM1|CLASP1|PYCARD|TMOD4|GPSM2|PDXP|CRACD|SYDE1|SSH2|PEAK3	-0.48008
GO:0019843	GO Molecular Functions	rRNA binding	-2.12781	5.19117	3.70494	RPL9|RPL37|RPS4X|RPS5	0	GO:0002701	GO Biological Processes	negative regulation of production of molecular mediator of immune response	-1.41049	4.00617	2.6248	HLA-F|IL10|TGFB2	0	GO:0030834	GO Biological Processes	regulation of actin filament depolymerization	-3.32798	7.72157	5.44685	PLEK|TWF1|TMOD4|PDXP|CRACD	-0.48008
GO:0030684	GO Cellular Components	preribosome	-2.06037	3.97908	3.36527	RPS4X|RPS5|RPS6|RPS15A|NOB1	0	GO:0002700	GO Biological Processes	regulation of production of molecular mediator of immune response	-1.36553	2.18272	2.14243	CD81|CLC|HLA-E|HLA-F|IL10|DNAJB9|TGFB2	0	GO:0030836	GO Biological Processes	positive regulation of actin filament depolymerization	-3.32571	18.8881	7.17442	PLEK|PDXP|CRACD	-0.48008
GO:0042274	GO Biological Processes	ribosomal small subunit biogenesis	-2.02725	3.9054	3.31296	RPS4X|RPS5|RPS6|RPS15A|NOB1	0	GO:0001914	GO Biological Processes	regulation of T cell mediated cytotoxicity	-1.36403	3.83925	2.53246	HLA-E|HLA-F|TAP2	0	GO:0090066	GO Biological Processes	regulation of anatomical structure size	-3.23488	2.57791	3.98882	AVPR2|PLEK|PRKG1|TWF1|VEGFA|LATS1|WASHC5|DISC1|PYCARD|TMOD4|BCL11A|PDXP|CRACD|SSH2|TTL|DRAXIN	-0.48008
GO:0032040	GO Cellular Components	small-subunit processome	-1.93337	4.55981	3.35813	RPS4X|RPS5|RPS6|RPS15A	0	hsa04612	KEGG Pathway	Antigen processing and presentation	-1.36314	3.03348	2.35743	HLA-DMA|HLA-E|HLA-F|TAP2	0	GO:0110053	GO Biological Processes	regulation of actin filament organization	-3.23369	3.29793	4.24171	PLEK|TWF1|PXN|LATS1|WASHC5|CLASP1|PYCARD|TMOD4|PDXP|CRACD|SSH2	-0.48008
GO:0022613	GO Biological Processes	ribonucleoprotein complex biogenesis	-1.87566	2.09581	2.65904	CLNS1A|RPS4X|RPS5|RPS6|RPS15A|EIF4H|SF3A1|DDX17|STRAP|NOB1|EIF3L|WBP11	0	GO:0030670	GO Cellular Components	phagocytic vesicle membrane	-1.34682	2.99649	2.32882	HLA-E|HLA-F|VAMP7|TAP2	0	GO:0008064	GO Biological Processes	regulation of actin polymerization or depolymerization	-3.23149	4.30782	4.54688	PLEK|TWF1|LATS1|PYCARD|TMOD4|PDXP|CRACD|SSH2	-0.48008
GO:0022407	GO Biological Processes	regulation of cell-cell adhesion	-3.81016	2.79544	4.49224	RUNX1|CD4|MAP3K8|CELSR2|LRRC32|GCNT1|IL1B|AFDN|SMARCA2|STAT5B|PRDX2|VPS33B|YTHDF2|TWSG1|MARCHF7|ITCH|KLRC4-KLRK1	-0.764839	GO:0035963	GO Biological Processes	cellular response to interleukin-13	-4.3783	36.8568	10.3149	ALOX15|SHPK|CD300LF	-0.332982	GO:0030832	GO Biological Processes	regulation of actin filament length	-3.17566	4.22445	4.47602	PLEK|TWF1|LATS1|PYCARD|TMOD4|PDXP|CRACD|SSH2	-0.48008
GO:0032743	GO Biological Processes	positive regulation of interleukin-2 production	-3.07171	9.37295	5.50568	RUNX1|CD4|IL1B|STAT5B	-0.333649	GO:0035962	GO Biological Processes	response to interleukin-13	-3.84482	26.3263	8.62074	ALOX15|SHPK|CD300LF	-0.197439	GO:1901879	GO Biological Processes	regulation of protein depolymerization	-3.00141	5.28056	4.59797	PLEK|TWF1|CLASP1|TMOD4|PDXP|CRACD	-0.395419
GO:0050863	GO Biological Processes	regulation of T cell activation	-3.01724	2.77629	3.89212	RUNX1|CD4|MAP3K8|LRRC32|IL1B|SMARCA2|STAT5B|PRDX2|SIT1|TWSG1|MARCHF7|ITCH|KLRC4-KLRK1	-0.333649	GO:0006259	GO Biological Processes	DNA metabolic process	-3.94843	2.22029	4.3443	CENPF|CHD4|FANCD2|FANCB|MSH6|HSPD1|POLE2|PRKDC|RAD17|SMARCB1|SRC|SSBP1|TSN|MARF1|RNASEH2A|TREX2|POLA2|REXO2|FBXO6|DNAJC2|DTL|ETAA1|EXOSC4|NHP2|INO80C|SHPRH|FAM111B	-0.197439	GO:0032271	GO Biological Processes	regulation of protein polymerization	-2.98571	3.57591	4.12575	TWF1|SNCA|LATS1|TOGARAM1|CLASP1|PYCARD|TMOD4|CRACD|SSH2	-0.394648
GO:1903037	GO Biological Processes	regulation of leukocyte cell-cell adhesion	-3.01724	2.77629	3.89212	RUNX1|CD4|MAP3K8|LRRC32|GCNT1|IL1B|SMARCA2|STAT5B|PRDX2|TWSG1|MARCHF7|ITCH|KLRC4-KLRK1	-0.333649	GO:0007346	GO Biological Processes	regulation of mitotic cell cycle	-2.87755	2.18974	3.56489	CENPF|EIF4E|FANCD2|IL10|PDGFRB|PKIA|PRKDC|RAD17|SMARCB1|TOM1L1|MYO16|MBTPS2|DTL|ETAA1|ZWILCH|RIOK2|RCC2|AFAP1L2|LSM11	-0.0639601	GO:0032970	GO Biological Processes	regulation of actin filament-based process	-2.87001	2.67345	3.73752	DSC2|PLEK|TWF1|PXN|LATS1|WASHC5|CLASP1|PYCARD|TMOD4|PDXP|CRACD|SSH2|PEAK3	-0.3663
GO:0051249	GO Biological Processes	regulation of lymphocyte activation	-2.81198	2.42869	3.60287	RUNX1|CD4|MAP3K8|LRRC32|IL1B|MSH2|SMARCA2|STAT5B|PRDX2|SIT1|TWSG1|MARCHF7|DDRGK1|ITCH|KLRC4-KLRK1	-0.221501	GO:0007093	GO Biological Processes	mitotic cell cycle checkpoint signaling	-2.8095	3.69492	4.00683	CENPF|FANCD2|PRKDC|RAD17|MBTPS2|DTL|ETAA1|ZWILCH	-0.0639601	GO:1902903	GO Biological Processes	regulation of supramolecular fiber organization	-2.83147	2.64685	3.69679	PLEK|TWF1|PXN|SNCA|LATS1|WASHC5|TOGARAM1|CLASP1|PYCARD|TMOD4|PDXP|CRACD|SSH2	-0.34844
GO:0002694	GO Biological Processes	regulation of leukocyte activation	-2.28724	2.13381	3.05411	RUNX1|CD4|MAP3K8|LRRC32|IL1B|MSH2|SMARCA2|STAT5B|PRDX2|SIT1|TWSG1|MARCHF7|DDRGK1|ITCH|KLRC4-KLRK1	-0.019052	GO:0000075	GO Biological Processes	cell cycle checkpoint signaling	-2.72553	3.27131	3.80899	CENPF|FANCD2|PRKDC|RAD17|FBXO6|MBTPS2|DTL|ETAA1|ZWILCH	-0.0639601	GO:0032956	GO Biological Processes	regulation of actin cytoskeleton organization	-2.8245	2.77453	3.73504	PLEK|TWF1|PXN|LATS1|WASHC5|CLASP1|PYCARD|TMOD4|PDXP|CRACD|SSH2|PEAK3	-0.347378
GO:0050865	GO Biological Processes	regulation of cell activation	-2.27466	2.06693	3.0189	RUNX1|CD4|MAP3K8|LRRC32|IL1B|MSH2|SMARCA2|STAT5B|PRDX2|VPS33B|SIT1|TWSG1|MARCHF7|DDRGK1|ITCH|KLRC4-KLRK1	-0.019052	GO:0045930	GO Biological Processes	negative regulation of mitotic cell cycle	-2.68666	2.81545	3.63238	CENPF|FANCD2|IL10|PRKDC|RAD17|TOM1L1|MYO16|MBTPS2|DTL|ETAA1|ZWILCH	-0.0639601	GO:1901881	GO Biological Processes	positive regulation of protein depolymerization	-2.75271	12.2773	5.61074	PLEK|PDXP|CRACD	-0.29285
GO:0032663	GO Biological Processes	regulation of interleukin-2 production	-2.08191	5.03621	3.62256	RUNX1|CD4|IL1B|STAT5B	0	GO:0010389	GO Biological Processes	regulation of G2/M transition of mitotic cell cycle	-2.68233	3.94492	3.96226	CENPF|PKIA|RAD17|MBTPS2|DTL|ETAA1|RCC2	-0.0639601	GO:0051495	GO Biological Processes	positive regulation of cytoskeleton organization	-2.66961	3.52037	3.83456	PLEK|PXN|TOGARAM1|CLASP1|PYCARD|GPSM2|PDXP|CRACD	-0.262497
GO:0022409	GO Biological Processes	positive regulation of cell-cell adhesion	-1.7019	2.25285	2.53318	RUNX1|CD4|MAP3K8|GCNT1|IL1B|AFDN|SMARCA2|STAT5B|KLRC4-KLRK1	0	GO:0010564	GO Biological Processes	regulation of cell cycle process	-2.64689	1.89983	3.26666	CENPF|DACH1|FANCD2|TRIM37|PDGFRB|PKIA|PRKDC|RAD17|SMARCB1|TOM1L1|SMC2|MYO16|EXOC7|FBXO6|RACGAP1|MBTPS2|DTL|ETAA1|ZWILCH|RIOK2|RCC2|WDR76|MYO19|LSM11	-0.0639601	GO:0043254	GO Biological Processes	regulation of protein-containing complex assembly	-2.50903	2.4293	3.35104	PLEK|TWF1|SNCA|VEGFA|LATS1|OSBPL2|TOGARAM1|CLASP1|PYCARD|TMOD4|BCL11A|CRACD|SSH2	-0.187979
GO:0051251	GO Biological Processes	positive regulation of lymphocyte activation	-1.7019	2.25285	2.53318	RUNX1|CD4|MAP3K8|IL1B|MSH2|SMARCA2|STAT5B|DDRGK1|KLRC4-KLRK1	0	GO:1902749	GO Biological Processes	regulation of cell cycle G2/M phase transition	-2.40838	3.52456	3.59431	CENPF|PKIA|RAD17|MBTPS2|DTL|ETAA1|RCC2	-0.0395831	GO:0031334	GO Biological Processes	positive regulation of protein-containing complex assembly	-2.41146	3.19409	3.50561	PLEK|SNCA|VEGFA|LATS1|TOGARAM1|CLASP1|PYCARD|CRACD	-0.144289
GO:1903039	GO Biological Processes	positive regulation of leukocyte cell-cell adhesion	-1.67698	2.3679	2.54129	RUNX1|CD4|MAP3K8|GCNT1|IL1B|SMARCA2|STAT5B|KLRC4-KLRK1	0	GO:0010948	GO Biological Processes	negative regulation of cell cycle process	-2.36292	2.43279	3.22449	CENPF|FANCD2|TRIM37|PRKDC|RAD17|TOM1L1|MYO16|FBXO6|MBTPS2|DTL|ETAA1|ZWILCH	-0.0349541	GO:0043244	GO Biological Processes	regulation of protein-containing complex disassembly	-2.2707	3.77763	3.52969	PLEK|TWF1|CLASP1|TMOD4|PDXP|CRACD	-0.0802783
GO:0002696	GO Biological Processes	positive regulation of leukocyte activation	-1.46386	2.04088	2.21249	RUNX1|CD4|MAP3K8|IL1B|MSH2|SMARCA2|STAT5B|DDRGK1|KLRC4-KLRK1	0	GO:0045786	GO Biological Processes	negative regulation of cell cycle	-2.27038	2.19386	3.06054	CENPF|FANCD2|NR4A1|IL10|TRIM37|PRKDC|RAD17|TOM1L1|MYO16|FBXO6|MBTPS2|DTL|ETAA1|ZWILCH	-0.0320202	GO:0030833	GO Biological Processes	regulation of actin filament polymerization	-2.20769	3.66486	3.43833	TWF1|LATS1|PYCARD|TMOD4|CRACD|SSH2	-0.0519996
GO:0050870	GO Biological Processes	positive regulation of T cell activation	-1.43375	2.26244	2.24353	RUNX1|CD4|MAP3K8|IL1B|SMARCA2|STAT5B|KLRC4-KLRK1	0	GO:1901987	GO Biological Processes	regulation of cell cycle phase transition	-2.23393	2.0476	2.97618	CENPF|FANCD2|PKIA|PRKDC|RAD17|SMARCB1|MYO16|FBXO6|MBTPS2|DTL|ETAA1|ZWILCH|RIOK2|RCC2|WDR76|LSM11	-0.0320202	GO:1902905	GO Biological Processes	positive regulation of supramolecular fiber organization	-2.20245	3.23695	3.3195	PLEK|PXN|TOGARAM1|CLASP1|PYCARD|PDXP|CRACD	-0.0519996
GO:0045639	GO Biological Processes	positive regulation of myeloid cell differentiation	-1.41193	3.15352	2.44417	RUNX1|CD4|STAT5B|SMAP1	0	GO:1901990	GO Biological Processes	regulation of mitotic cell cycle phase transition	-2.08018	2.15246	2.87319	CENPF|PKIA|PRKDC|RAD17|SMARCB1|MYO16|MBTPS2|DTL|ETAA1|ZWILCH|RIOK2|RCC2|LSM11	-0.0104137	GO:0010638	GO Biological Processes	positive regulation of organelle organization	-2.04824	2.13233	2.83653	HNRNPA1|MMP9|PLEK|PXN|SNCA|TGFA|KAT5|TOGARAM1|CLASP1|PYCARD|GPSM2|PDXP|CRACD	-0.0143061
GO:0050867	GO Biological Processes	positive regulation of cell activation	-1.34379	1.93676	2.04467	RUNX1|CD4|MAP3K8|IL1B|MSH2|SMARCA2|STAT5B|DDRGK1|KLRC4-KLRK1	0	GO:1901988	GO Biological Processes	negative regulation of cell cycle phase transition	-2.01573	2.39953	2.89281	CENPF|FANCD2|PRKDC|RAD17|MYO16|FBXO6|MBTPS2|DTL|ETAA1|ZWILCH	0	GO:0043243	GO Biological Processes	positive regulation of protein-containing complex disassembly	-1.95376	6.46174	3.74672	PLEK|PDXP|CRACD	0
GO:0002520	GO Biological Processes	immune system development	-3.68394	4.46593	4.96353	MSH2|MSH3|MAPK1|RET|STAT5B|PRDX2|TGFBR1|ITCH|SANBR	-0.680009	GO:0042770	GO Biological Processes	signal transduction in response to DNA damage	-1.96232	2.90538	2.98916	FANCD2|MDM4|PRKDC|RAD17|FBXO6|MBTPS2|DTL	0	GO:0032273	GO Biological Processes	positive regulation of protein polymerization	-1.57754	3.55864	2.7335	TOGARAM1|CLASP1|PYCARD|CRACD	0
GO:0048534	GO Biological Processes	hematopoietic or lymphoid organ development	-2.12902	4.13512	3.47385	MAPK1|RET|STAT5B|PRDX2|TGFBR1	0	GO:0000077	GO Biological Processes	DNA damage checkpoint signaling	-1.94067	3.20494	3.04751	FANCD2|PRKDC|RAD17|FBXO6|MBTPS2|DTL	0	GO:0032587	GO Cellular Components	ruffle membrane	-1.44932	3.24153	2.5095	PLEK|TWF1|PDXP|EPS8L2	0
GO:2001234	GO Biological Processes	negative regulation of apoptotic signaling pathway	-2.05605	2.77717	3.04652	CSNK2A2|HTT|IL1B|PRDX2|TGFBR1|TPT1|RACK1|MARCHF7	0	GO:0044818	GO Biological Processes	mitotic G2/M transition checkpoint	-1.90992	4.46749	3.31104	RAD17|MBTPS2|DTL|ETAA1	0	GO:0045807	GO Biological Processes	positive regulation of endocytosis	-3.80464	4.63294	5.10807	CYBA|FCGR2A|HFE|PTPRC|RAB27A|SNCA|VEGFA|PYCARD|DTNBP1	-0.517873
GO:2001239	GO Biological Processes	regulation of extrinsic apoptotic signaling pathway in absence of ligand	-1.76404	5.50151	3.3465	IL1B|RET|PRDX2	0	GO:0044773	GO Biological Processes	mitotic DNA damage checkpoint signaling	-1.89712	3.61341	3.10385	FANCD2|PRKDC|RAD17|MBTPS2|DTL	0	GO:0060627	GO Biological Processes	regulation of vesicle-mediated transport	-2.89862	2.39411	3.65936	CYBA|FCGR2A|HFE|HLA-F|PTPN1|PTPRC|RAB27A|SNCA|VEGFA|CLASP1|PYCARD|SPHK2|RINT1|MICAL1|RUFY1|DTNBP1	-0.3663
GO:0048538	GO Biological Processes	thymus development	-1.66803	5.06139	3.14805	MAPK1|PRDX2|TGFBR1	0	GO:1901991	GO Biological Processes	negative regulation of mitotic cell cycle phase transition	-1.874	2.5729	2.80521	CENPF|PRKDC|RAD17|MYO16|MBTPS2|DTL|ETAA1|ZWILCH	0	GO:0030100	GO Biological Processes	regulation of endocytosis	-2.79917	2.91371	3.76043	CYBA|FCGR2A|HFE|PTPN1|PTPRC|RAB27A|SNCA|VEGFA|PYCARD|RUFY1|DTNBP1	-0.32788
GO:2001233	GO Biological Processes	regulation of apoptotic signaling pathway	-1.66687	2.1142	2.45387	CSNK2A2|HTT|IL1B|RET|PRDX2|TGFBR1|TPT1|RACK1|MARCHF7|NACC2	0	GO:0044774	GO Biological Processes	mitotic DNA integrity checkpoint signaling	-1.81759	3.45101	2.97888	FANCD2|PRKDC|RAD17|MBTPS2|DTL	0	GO:0050766	GO Biological Processes	positive regulation of phagocytosis	-2.69541	5.60607	4.382	CYBA|FCGR2A|PTPRC|RAB27A|PYCARD	-0.268139
GO:0048732	GO Biological Processes	gland development	-1.48636	1.97095	2.2158	CSNK2A2|ELK1|NAGLU|MAPK1|STAT5B|PRDX2|TGFBR1|TWSG1|LBH|GPAT4	0	GO:0031570	GO Biological Processes	DNA integrity checkpoint signaling	-1.79243	2.97232	2.83109	FANCD2|PRKDC|RAD17|FBXO6|MBTPS2|DTL	0	GO:0050764	GO Biological Processes	regulation of phagocytosis	-2.07562	4.01219	3.389	CYBA|FCGR2A|PTPRC|RAB27A|PYCARD	-0.0186465
GO:2001237	GO Biological Processes	negative regulation of extrinsic apoptotic signaling pathway	-1.47667	3.3081	2.55747	HTT|IL1B|PRDX2|TGFBR1	0	GO:0006281	GO Biological Processes	DNA repair	-1.60514	1.76856	2.27635	CHD4|FANCD2|FANCB|MSH6|POLE2|PRKDC|RAD17|MARF1|RNASEH2A|TREX2|FBXO6|DTL|ETAA1|INO80C|SHPRH	0	GO:0032680	GO Biological Processes	regulation of tumor necrosis factor production	-2.02933	2.99969	3.08325	CYBA|FCGR2A|GHSR|PTPRC|ZFP36|PYCARD|SPHK2	-0.0143061
GO:2001236	GO Biological Processes	regulation of extrinsic apoptotic signaling pathway	-1.32569	2.55626	2.1955	HTT|IL1B|RET|PRDX2|TGFBR1	0	GO:0010972	GO Biological Processes	negative regulation of G2/M transition of mitotic cell cycle	-1.50415	3.36592	2.60351	RAD17|MBTPS2|DTL|ETAA1	0	GO:1903555	GO Biological Processes	regulation of tumor necrosis factor superfamily cytokine production	-1.97169	2.92317	3.00408	CYBA|FCGR2A|GHSR|PTPRC|ZFP36|PYCARD|SPHK2	0
GO:0019725	GO Biological Processes	cellular homeostasis	-3.50046	2.3999	4.11338	CLNS1A|CNGB1|COX11|ERN1|IGF1R|KCNB1|NAGLU|NUBP1|MAPK1|RAP1GDS1|TRA2B|PRDX2|TPT1|SLC24A1|RACK1|BDH2|RTN4|SLC30A5|CYBRD1|TSC22D4	-0.53512	GO:1902750	GO Biological Processes	negative regulation of cell cycle G2/M phase transition	-1.46706	3.27616	2.5389	RAD17|MBTPS2|DTL|ETAA1	0	GO:0032760	GO Biological Processes	positive regulation of tumor necrosis factor production	-1.94251	3.72039	3.17888	CYBA|FCGR2A|PTPRC|PYCARD|SPHK2	0
GO:0055082	GO Biological Processes	intracellular chemical homeostasis	-3.09397	2.41832	3.82048	CNGB1|COX11|ERN1|IGF1R|KCNB1|NAGLU|NUBP1|MAPK1|RAP1GDS1|TRA2B|TPT1|SLC24A1|RACK1|BDH2|RTN4|SLC30A5|CYBRD1	-0.333649	GO:1903047	GO Biological Processes	mitotic cell cycle process	-1.30999	1.64434	1.91216	CENPF|EIF4E|FANCD2|PRKDC|RAD17|TBCE|SMC2|EXOC7|RACGAP1|MBTPS2|DTL|ETAA1|ZWILCH|MITD1	0	GO:1903557	GO Biological Processes	positive regulation of tumor necrosis factor superfamily cytokine production	-1.88051	3.58985	3.08108	CYBA|FCGR2A|PTPRC|PYCARD|SPHK2	0
GO:0006879	GO Biological Processes	intracellular iron ion homeostasis	-1.95353	4.62228	3.39383	NAGLU|NUBP1|BDH2|CYBRD1	0	GO:0002861	GO Biological Processes	regulation of inflammatory response to antigenic stimulus	-3.85537	7.52179	5.87747	CD81|FGR|HLA-E|IL10|SRC|RHBDF2	-0.197439	GO:2001238	GO Biological Processes	positive regulation of extrinsic apoptotic signaling pathway	-1.4677	4.23355	2.74136	LTBR|PTPRC|PYCARD	0
GO:0030003	GO Biological Processes	intracellular monoatomic cation homeostasis	-1.82449	2.14301	2.62387	CNGB1|COX11|NAGLU|NUBP1|MAPK1|RAP1GDS1|TPT1|SLC24A1|BDH2|SLC30A5|CYBRD1	0	GO:0050727	GO Biological Processes	regulation of inflammatory response	-2.98098	2.36262	3.71237	ADORA1|ALOX15|CD81|F12|FANCD2|FGR|HLA-E|IL10|IL16|CD200|SRC|VAMP7|FXR1|SHPK|ACE2|RHBDF2|LILRA5	-0.0639601	hsa05020	KEGG Pathway	Prion disease	-3.75028	3.53304	4.7187	ATF2|CSNK2A2|CYBA|GRIN2C|HSPA6|NDUFB9|NDUFS3|MAPK10|PSMB5|TUBA4A|PSMD6|ADRM1	-0.517873
GO:0006873	GO Biological Processes	intracellular monoatomic ion homeostasis	-1.76513	2.09937	2.55018	CNGB1|COX11|NAGLU|NUBP1|MAPK1|RAP1GDS1|TPT1|SLC24A1|BDH2|SLC30A5|CYBRD1	0	GO:0001819	GO Biological Processes	positive regulation of cytokine production	-2.67203	2.15117	3.38621	BSG|CD81|FGR|HLA-E|HLA-F|HRAS|HSPD1|IL10|IL16|CD200|OAS2|SRC|AGPAT1|TRIM16|DHX33|AFAP1L2|LILRA5|KLRC4-KLRK1	-0.0639601	hsa05017	KEGG Pathway	Spinocerebellar ataxia	-2.06034	3.41036	3.22444	GRIN2C|MAPK10|PSMB5|PSMD6|KAT5|ADRM1	-0.0143061
GO:0055080	GO Biological Processes	monoatomic cation homeostasis	-1.36532	1.81235	2.0305	CNGB1|COX11|NAGLU|NUBP1|MAPK1|RAP1GDS1|TPT1|SLC24A1|BDH2|SLC30A5|CYBRD1	0	GO:0002862	GO Biological Processes	negative regulation of inflammatory response to antigenic stimulus	-2.66049	7.22682	4.6733	FGR|IL10|SRC|RHBDF2	-0.0639601	GO:0043161	GO Biological Processes	proteasome-mediated ubiquitin-dependent protein catabolic process	-1.82487	2.24243	2.65587	PCBP2|PSMB5|PLAA|PSMD6|TOPORS|KAT5|ADRM1|PELI1|ASCC2|ANAPC16	0
GO:0050801	GO Biological Processes	monoatomic ion homeostasis	-1.31605	1.77763	1.96293	CNGB1|COX11|NAGLU|NUBP1|MAPK1|RAP1GDS1|TPT1|SLC24A1|BDH2|SLC30A5|CYBRD1	0	GO:0032102	GO Biological Processes	negative regulation of response to external stimulus	-2.54651	2.20865	3.30421	ADORA1|F12|FGR|HLA-E|HLA-F|IL10|CD200|PLAU|SRC|FXR1|TRIB1|TRAF3IP1|RHBDF2|ITCH|CD109|KLRC4-KLRK1	-0.0532825	hsa03050	KEGG Pathway	Proteasome	-1.72961	5.33796	3.27454	PSMB5|PSMD6|ADRM1	0
hsa04659	KEGG Pathway	Th17 cell differentiation	-3.48353	5.41739	5.0604	RUNX1|CD4|IL1B|JUN|MAPK1|STAT5B|TGFBR1	-0.53512	GO:0002683	GO Biological Processes	negative regulation of immune system process	-1.92879	1.85155	2.62608	ADORA1|ALOX15|FGR|HLA-E|HLA-F|IL10|CD200|PRKDC|SRC|TGFB2|MAFB|TRIB1|LRRC17|RHBDF2|ITCH|CD300LF|KLRC4-KLRK1	0	hsa05012	KEGG Pathway	Parkinson disease	-1.72348	2.4162	2.60445	NDUFB9|NDUFS3|MAPK10|PSMB5|SNCA|TUBA4A|PSMD6|ADRM1	0
hsa05140	KEGG Pathway	Leishmaniasis	-2.60125	5.33902	4.22956	EEF1A1|ELK1|IL1B|JUN|MAPK1	-0.179096	GO:0031348	GO Biological Processes	negative regulation of defense response	-1.89409	2.19386	2.70908	ADORA1|FGR|HLA-E|HLA-F|IL10|CD200|SRC|FXR1|TRAF3IP1|RHBDF2|ITCH	0	hsa05010	KEGG Pathway	Alzheimer disease	-1.64077	2.09332	2.41998	CSNK2A2|GRIN2C|NDUFB9|NDUFS3|MAPK10|PSMB5|SNCA|TUBA4A|PSMD6|ADRM1	0
hsa05210	KEGG Pathway	Colorectal cancer	-2.41983	4.84808	3.93687	JUN|MSH2|MSH3|MAPK1|TGFBR1	-0.0820742	GO:0004715	GO Molecular Functions	non-membrane spanning protein tyrosine kinase activity	-1.43466	4.0952	2.67295	FGR|SRC|STK16	0	hsa05016	KEGG Pathway	Huntington disease	-1.41714	2.10543	2.17926	NDUFB9|NDUFS3|MAPK10|PSMB5|TUBA4A|CLTCL1|PSMD6|ADRM1	0
hsa05135	KEGG Pathway	Yersinia infection	-2.20878	3.66768	3.44023	CD4|CD8B|IL1B|JUN|MAPK1|WASF2	-0.00230664	GO:0050865	GO Biological Processes	regulation of cell activation	-3.67901	2.25769	4.17963	CD81|CLC|FANCD2|FGR|GP1BB|HLA-DMA|HLA-E|HSPD1|IL10|IL16|JUNB|CD200|PRKDC|RPS6KA1|SMARCB1|SRC|RASGRP1|SHPK|ICOS|ITCH|DCAF15|CD300LF|LILRA5|KLRC4-KLRK1	-0.157727	GO:0000502	GO Cellular Components	proteasome complex	-1.36021	3.83666	2.52646	PSMB5|PSMD6|ADRM1	0
hsa04933	KEGG Pathway	AGE-RAGE signaling pathway in diabetic complications	-2.14671	4.17607	3.50186	IL1B|JUN|MAPK1|STAT5B|TGFBR1	0	GO:0046649	GO Biological Processes	lymphocyte activation	-3.16104	2.31574	3.8318	CD81|MSH6|HELLS|HLA-E|HSPD1|IL10|JAG2|DNAJB9|PRKDC|VAMP7|BAG6|MAFB|RASGRP1|ICOS|IFNK|ITCH|GAPT|THEMIS|KLRC4-KLRK1	-0.0639601	GO:0010976	GO Biological Processes	positive regulation of neuron projection development	-3.68386	4.46447	4.96274	ITPKA|SERPINF1|TWF1|TOX|WASHC5|DISC1|BCL11A|KIDINS220|ZNF804A	-0.493915
hsa04380	KEGG Pathway	Osteoclast differentiation	-2.13553	3.53944	3.33393	FOSB|IL1B|JUN|MAPK1|TGFBR1|SOCS3	0	GO:0002694	GO Biological Processes	regulation of leukocyte activation	-3.08533	2.17536	3.71848	CD81|CLC|FANCD2|FGR|HLA-DMA|HLA-E|HSPD1|IL10|IL16|JUNB|CD200|PRKDC|SMARCB1|SRC|RASGRP1|SHPK|ICOS|ITCH|DCAF15|CD300LF|KLRC4-KLRK1	-0.0639601	GO:0010975	GO Biological Processes	regulation of neuron projection development	-2.86727	2.55777	3.69433	ITPKA|SERPINF1|TWF1|PTPN1|VEGFA|TOX|WASHC5|KIF13B|DISC1|BCL11A|KIDINS220|DTNBP1|ZNF804A|DRAXIN	-0.3663
hsa04921	KEGG Pathway	Oxytocin signaling pathway	-1.97268	3.26541	3.09707	EEF2|ELK1|JUN|PPP1CC|MAPK1|PIK3R5	0	GO:0001775	GO Biological Processes	cell activation	-2.80905	1.95527	3.41711	ENTPD1|CD81|CNTF|GP1BB|MSH6|HELLS|HLA-E|HSPD1|IL10|JAG2|DNAJB9|PRKDC|SRC|VAMP7|TRPV1|BAG6|MAFB|RASGRP1|ICOS|IFNK|ITCH|GAPT|THEMIS|KLRC4-KLRK1	-0.0639601	GO:0031346	GO Biological Processes	positive regulation of cell projection organization	-2.29475	2.50093	3.18614	ITPKA|SERPINF1|TWF1|VEGFA|TOX|WASHC5|DISC1|BCL11A|KIDINS220|EPS8L2|ZNF804A	-0.0819321
hsa05200	KEGG Pathway	Pathways in cancer	-1.92884	2.05748	2.69782	BCR|RUNX1|ELK1|IGF1R|IL5RA|JUN|MSH2|MSH3|MAPK1|RET|STAT5B|TGFBR1|TFG	0	GO:0050867	GO Biological Processes	positive regulation of cell activation	-2.67438	2.35056	3.46226	CD81|GP1BB|HLA-DMA|HLA-E|HSPD1|IL10|IL16|PRKDC|RPS6KA1|SMARCB1|SRC|RASGRP1|ICOS|LILRA5|KLRC4-KLRK1	-0.0639601	GO:0120035	GO Biological Processes	regulation of plasma membrane bounded cell projection organization	-2.17174	2.01474	2.90856	ITPKA|SERPINF1|TWF1|PTPN1|VEGFA|TOX|WASHC5|KIF13B|DISC1|BCL11A|ODF2L|KIDINS220|EPS8L2|DTNBP1|ZNF804A|DRAXIN	-0.0477226
hsa04660	KEGG Pathway	T cell receptor signaling pathway	-1.81548	3.45724	2.9787	CD4|CD8B|MAP3K8|JUN|MAPK1	0	GO:0045321	GO Biological Processes	leukocyte activation	-2.44987	1.96256	3.13056	CD81|MSH6|HELLS|HLA-E|HSPD1|IL10|JAG2|DNAJB9|PRKDC|VAMP7|TRPV1|BAG6|MAFB|RASGRP1|ICOS|IFNK|ITCH|GAPT|THEMIS|KLRC4-KLRK1	-0.0395831	GO:0031344	GO Biological Processes	regulation of cell projection organization	-2.07041	1.96339	2.79805	ITPKA|SERPINF1|TWF1|PTPN1|VEGFA|TOX|WASHC5|KIF13B|DISC1|BCL11A|ODF2L|KIDINS220|EPS8L2|DTNBP1|ZNF804A|DRAXIN	-0.0163162
hsa05166	KEGG Pathway	Human T-cell leukemia virus 1 infection	-1.74692	2.63614	2.69203	CD4|ELK1|JUN|MAPK1|STAT5B|TGFBR1|BUB3	0	GO:0051249	GO Biological Processes	regulation of lymphocyte activation	-2.25015	2.00437	2.97477	CD81|CLC|FANCD2|FGR|HLA-DMA|HLA-E|HSPD1|IL10|JUNB|PRKDC|SMARCB1|SRC|RASGRP1|ICOS|ITCH|DCAF15|KLRC4-KLRK1	-0.0320202	GO:0006281	GO Biological Processes	DNA repair	-3.578	2.67069	4.27797	CHD4|CSNK2A2|FOXM1|HMGB2|NONO|SMARCA5|KAT5|POLL|ASCC1|PIAS4|DMAP1|PELI1|EP400|ASCC2|PWWP3A|MEIOB|SHPRH	-0.48008
hsa04012	KEGG Pathway	ErbB signaling pathway	-1.71487	3.92356	2.97373	ELK1|JUN|MAPK1|STAT5B	0	GO:0031295	GO Biological Processes	T cell costimulation	-2.24944	5.58436	3.91467	CD81|SRC|ICOS|KLRC4-KLRK1	-0.0320202	GO:0006259	GO Biological Processes	DNA metabolic process	-2.63592	2.08183	3.32964	CHD4|CSNK2A2|DUT|FOXM1|HMGB2|NONO|SMARCA5|KAT5|POLL|ASCC1|PIAS4|CHTF8|DMAP1|PELI1|EP400|ASCC2|PWWP3A|MEIOB|SHPRH	-0.23469
hsa05235	KEGG Pathway	PD-L1 expression and PD-1 checkpoint pathway in cancer	-1.65032	3.74918	2.86084	CD4|CSNK2A2|JUN|MAPK1	0	GO:0050863	GO Biological Processes	regulation of T cell activation	-2.24214	2.17719	3.0295	CD81|CLC|FANCD2|HLA-DMA|HLA-E|HSPD1|IL10|JUNB|SMARCB1|SRC|RASGRP1|ICOS|ITCH|KLRC4-KLRK1	-0.0320202	GO:0090734	GO Cellular Components	site of DNA damage	-2.25472	3.74879	3.50651	CHD4|ATF2|SMARCA5|KAT5|POLL|PELI1	-0.0785741
hsa04910	KEGG Pathway	Insulin signaling pathway	-1.60921	3.0564	2.65192	ELK1|PPP1CC|MAPK1|RPS6|SOCS3	0	GO:0031294	GO Biological Processes	lymphocyte costimulation	-2.21454	5.46027	3.8518	CD81|SRC|ICOS|KLRC4-KLRK1	-0.0320202	GO:0035861	GO Cellular Components	site of double-strand break	-2.12899	4.13377	3.47338	ATF2|SMARCA5|KAT5|POLL|PELI1	-0.0404665
hsa04658	KEGG Pathway	Th1 and Th2 cell differentiation	-1.60424	3.62824	2.78033	CD4|JUN|MAPK1|STAT5B	0	GO:0031349	GO Biological Processes	positive regulation of defense response	-2.13567	2.05216	2.8895	CD81|HLA-E|HLA-F|HSPD1|IL16|PRKDC|SRC|VAMP7|RASGRP1|IFNK|DHX33|ITCH|CD300LF|LILRA5|KLRC4-KLRK1	-0.0182014	GO:0006302	GO Biological Processes	double-strand break repair	-1.72134	2.60428	2.65601	CHD4|CSNK2A2|HMGB2|KAT5|POLL|PIAS4|MEIOB	0
hsa04010	KEGG Pathway	MAPK signaling pathway	-1.56137	2.24951	2.38223	MAP3K8|ELK1|IGF1R|IL1B|JUN|MAPK1|RET|TGFBR1	0	GO:0045785	GO Biological Processes	positive regulation of cell adhesion	-2.08032	1.96964	2.80957	ALOX15|CD81|FUT4|HLA-DMA|HLA-E|HSPD1|IL10|JUP|LAMB1|SMARCB1|SRC|TGFB2|TGM2|RASGRP1|ICOS|KLRC4-KLRK1	-0.0104137	GO:0003712	GO Molecular Functions	transcription coregulator activity	-3.54926	2.6554	4.25122	ASAH1|CBFA2T3|CHD4|HMGB2|SMARCD1|TMF1|NRIP1|UXT|MED13|RBM14|KAT5|ARL2BP|MED4|PIAS4|BCL11A|DMAP1|PHF12	-0.48008
hsa05142	KEGG Pathway	Chagas disease	-1.4634	3.27598	2.53425	IL1B|JUN|MAPK1|TGFBR1	0	GO:0032103	GO Biological Processes	positive regulation of response to external stimulus	-2.07625	1.88045	2.77347	CD81|CNTF|HLA-E|HLA-F|HSPD1|IL16|PDGFRB|PLAU|PRKDC|SRC|VAMP7|RASGRP1|IFNK|DHX33|ITCH|CD300LF|LILRA5|KLRC4-KLRK1	-0.0104137	GO:0008134	GO Molecular Functions	transcription factor binding	-2.55513	2.21213	3.31247	ASAH1|CHD4|ATF2|HMGB2|POU5F1|TMF1|NRIP1|TEAD2|LATS1|MED13|KAT5|MED4|BCL11A|BRF2|DMAP1|PHF12	-0.208779
hsa04510	KEGG Pathway	Focal adhesion	-1.46084	2.4933	2.33818	ELK1|IGF1R|ITGB8|JUN|PPP1CC|MAPK1	0	GO:0050778	GO Biological Processes	positive regulation of immune response	-2.04022	1.79614	2.70927	CD81|FGR|HLA-DMA|HLA-E|HLA-F|HRAS|HSPD1|IL10|PRKDC|SRC|TAP2|TGFB2|BAG6|RASGRP1|IFNK|DHX33|ITCH|CD300LF|THEMIS|KLRC4-KLRK1	0	GO:0003714	GO Molecular Functions	transcription corepressor activity	-2.41146	3.19409	3.50561	ASAH1|CBFA2T3|CHD4|NRIP1|UXT|PIAS4|DMAP1|PHF12	-0.144289
hsa04620	KEGG Pathway	Toll-like receptor signaling pathway	-1.38714	3.09565	2.4007	MAP3K8|IL1B|JUN|MAPK1	0	GO:0045089	GO Biological Processes	positive regulation of innate immune response	-1.96256	2.24488	2.79224	HLA-E|HLA-F|HSPD1|PRKDC|SRC|RASGRP1|IFNK|DHX33|ITCH|CD300LF|KLRC4-KLRK1	0	GO:0016922	GO Molecular Functions	nuclear receptor binding	-2.16202	3.58461	3.37207	ASAH1|TMF1|NRIP1|LATS1|MED13|MED4	-0.0477226
hsa05161	KEGG Pathway	Hepatitis B	-1.3444	2.58762	2.22606	ELK1|JUN|MAPK1|STAT5B|TGFBR1	0	GO:1903039	GO Biological Processes	positive regulation of leukocyte cell-cell adhesion	-1.71917	2.15537	2.52098	CD81|FUT4|HLA-DMA|HLA-E|HSPD1|SMARCB1|SRC|RASGRP1|ICOS|KLRC4-KLRK1	0	GO:0140297	GO Molecular Functions	DNA-binding transcription factor binding	-2.12437	2.18039	2.92362	ASAH1|CHD4|ATF2|HMGB2|POU5F1|TMF1|NRIP1|LATS1|MED13|KAT5|MED4|BCL11A|DMAP1	-0.0404665
hsa05031	KEGG Pathway	Amphetamine addiction	-1.31161	3.66768	2.42983	FOSB|JUN|PPP1CC	0	GO:0002696	GO Biological Processes	positive regulation of leukocyte activation	-1.70469	1.98155	2.45042	CD81|HLA-DMA|HLA-E|HSPD1|IL10|IL16|PRKDC|SMARCB1|SRC|RASGRP1|ICOS|KLRC4-KLRK1	0	GO:0003713	GO Molecular Functions	transcription coactivator activity	-2.0562	2.58469	2.98936	HMGB2|SMARCD1|TMF1|NRIP1|MED13|RBM14|KAT5|ARL2BP|MED4	-0.0143061
GO:0005085	GO Molecular Functions	guanyl-nucleotide exchange factor activity	-3.34301	3.66768	4.44811	BCR|EEF1B2|RGL2|RAP1GDS1|RPGR|DENND5A|NGEF|WDR41|ARHGEF40|FGD4	-0.411633	GO:0002833	GO Biological Processes	positive regulation of response to biotic stimulus	-1.6776	2.03526	2.43999	HLA-E|HLA-F|HSPD1|PRKDC|SRC|RASGRP1|IFNK|DHX33|ITCH|CD300LF|KLRC4-KLRK1	0	GO:0061629	GO Molecular Functions	RNA polymerase II-specific DNA-binding transcription factor binding	-1.94899	2.34523	2.81115	ASAH1|CHD4|ATF2|POU5F1|TMF1|NRIP1|LATS1|MED13|MED4|DMAP1	0
GO:0030695	GO Molecular Functions	GTPase regulator activity	-2.63829	2.41512	3.45545	BCR|EEF1B2|JUN|RGL2|RAP1GDS1|RPGR|IPO7|DENND5A|NGEF|WDR41|ARHGEF40|SMAP1|SYDE1|FGD4	-0.186999	GO:0022409	GO Biological Processes	positive regulation of cell-cell adhesion	-1.63579	2.00507	2.38679	CD81|FUT4|HLA-DMA|HLA-E|HSPD1|IL10|SMARCB1|SRC|RASGRP1|ICOS|KLRC4-KLRK1	0	GO:0016741	GO Molecular Functions	transferase activity, transferring one-carbon groups	-3.47092	3.80691	4.59359	PCMT1|SHMT1|ASMTL|TFB1M|NSUN2|COQ5|METTL18|TYW3|NSUN5P1|NSUN5P2	-0.48008
GO:0060589	GO Molecular Functions	nucleoside-triphosphatase regulator activity	-2.63026	2.41019	3.44699	BCR|EEF1B2|JUN|RGL2|RAP1GDS1|RPGR|IPO7|DENND5A|NGEF|WDR41|ARHGEF40|SMAP1|SYDE1|FGD4	-0.186999	GO:0051251	GO Biological Processes	positive regulation of lymphocyte activation	-1.63579	2.00507	2.38679	CD81|HLA-DMA|HLA-E|HSPD1|IL10|PRKDC|SMARCB1|SRC|RASGRP1|ICOS|KLRC4-KLRK1	0	GO:0008168	GO Molecular Functions	methyltransferase activity	-3.01543	3.61097	4.16142	PCMT1|ASMTL|TFB1M|NSUN2|COQ5|METTL18|TYW3|NSUN5P1|NSUN5P2	-0.401468
GO:0043087	GO Biological Processes	regulation of GTPase activity	-1.76885	2.94267	2.79849	BCR|RACK1|NGEF|SYDE1|FGD4|KLRC4-KLRK1	0	GO:0042110	GO Biological Processes	T cell activation	-1.61936	1.99324	2.36577	HLA-E|HSPD1|JAG2|PRKDC|BAG6|MAFB|RASGRP1|ICOS|IFNK|ITCH|THEMIS	0	GO:0008173	GO Molecular Functions	RNA methyltransferase activity	-2.86139	6.10811	4.65516	TFB1M|NSUN2|TYW3|NSUN5P1|NSUN5P2	-0.3663
GO:0005813	GO Cellular Components	centrosome	-3.30142	2.31431	3.93437	BBS1|NUBP1|MAPK1|DPF2|RPGR|IST1|NDRG1|KIF2C|CCT5|PIK3R5|DNAI1|YTHDF2|SPOUT1|IFT22|MARCHF7|CEP97|KATNAL1|SPMIP4|NEK7|HIPK1	-0.386435	GO:0050870	GO Biological Processes	positive regulation of T cell activation	-1.55305	2.11821	2.33397	CD81|HLA-DMA|HLA-E|HSPD1|SMARCB1|SRC|RASGRP1|ICOS|KLRC4-KLRK1	0	GO:0043414	GO Biological Processes	macromolecule methylation	-2.43975	4.09243	3.77493	PCMT1|SNRPG|TFB1M|NSUN2|METTL18|TYW3	-0.144289
GO:0044297	GO Cellular Components	cell body	-3.28397	2.5159	4.00181	ELK1|ENO2|IGF1R|KCNB1|RDH5|RET|RPS6|SLC1A2|STAU1|SLC24A1|RACK1|CPLX2|CCT5|PLXDC1|RTN4|CPNE5|UNC5A	-0.384777	GO:1903037	GO Biological Processes	regulation of leukocyte cell-cell adhesion	-1.52941	1.86617	2.22908	CD81|FUT4|HLA-DMA|HLA-E|HSPD1|IL10|SMARCB1|SRC|RASGRP1|ICOS|ITCH|KLRC4-KLRK1	0	GO:0032259	GO Biological Processes	methylation	-2.20673	2.9495	3.24231	PCMT1|SNRPG|ASMTL|TFB1M|NSUN2|COQ5|METTL18|TYW3	-0.0519996
GO:0043025	GO Cellular Components	neuronal cell body	-2.12428	2.18019	2.92345	ELK1|ENO2|IGF1R|KCNB1|RET|STAU1|SLC24A1|RACK1|CPLX2|PLXDC1|RTN4|CPNE5|UNC5A	0	GO:0005543	GO Molecular Functions	phospholipid binding	-3.65898	2.47195	4.25636	ALOX15|ANXA5|KCNJ2|PIK3C2A|PSD|TRPV1|PLA2G4C|TOM1L1|RASGRP1|EXOC7|RACGAP1|PACSIN1|KIF16B|PLEKHF1|MTSS2|APOA5|SYT2|MITD1|CIBAR1|CD300LF	-0.157727	GO:0001510	GO Biological Processes	RNA methylation	-1.77579	4.09243	3.08018	SNRPG|TFB1M|NSUN2|TYW3	0
GO:0030425	GO Cellular Components	dendrite	-2.02771	1.99267	2.76897	BCR|ELK1|HTT|KCNB1|PPP1CC|RET|RPS6|STAU1|RACK1|CPLX2|SAMD4A|KCNIP2|PLXDC1|TSC22D4|PTCHD1	0	GO:0035091	GO Molecular Functions	phosphatidylinositol binding	-2.14003	2.37925	3.00416	ALOX15|KCNJ2|PIK3C2A|TRPV1|TOM1L1|EXOC7|RACGAP1|KIF16B|PLEKHF1|MTSS2|MITD1	-0.0182014	GO:0008757	GO Molecular Functions	S-adenosylmethionine-dependent methyltransferase activity	-1.76782	2.94067	2.79684	PCMT1|TFB1M|NSUN2|METTL18|NSUN5P1|NSUN5P2	0
GO:0097447	GO Cellular Components	dendritic tree	-2.0161	1.98642	2.75594	BCR|ELK1|HTT|KCNB1|PPP1CC|RET|RPS6|STAU1|RACK1|CPLX2|SAMD4A|KCNIP2|PLXDC1|TSC22D4|PTCHD1	0	GO:0098562	GO Cellular Components	cytoplasmic side of membrane	-1.66325	2.35131	2.52177	ALOX15|JUP|RPS29|RACGAP1|MTSS2|STAC3|HID1|GNG14	0	GO:0007289	GO Biological Processes	spermatid nucleus differentiation	-3.44863	11.6927	6.29538	HMGB2|SRPK1|TMF1|KAT5	-0.48008
GO:0043204	GO Cellular Components	perikaryon	-1.45347	2.77489	2.40275	ENO2|KCNB1|RACK1|CPLX2|CPNE5	0	GO:1901981	GO Molecular Functions	phosphatidylinositol phosphate binding	-1.48948	2.3243	2.32422	ALOX15|KCNJ2|EXOC7|RACGAP1|KIF16B|PLEKHF1|MTSS2	0	GO:0048232	GO Biological Processes	male gamete generation	-2.39104	2.07058	3.12127	CSNK2A2|PHC2|GHSR|HMGB2|PRKG1|SRPK1|TMF1|KAT5|IFT27|DDX25|NSUN2|PROK2|SPAG16|TSGA10|SSH2|KCTD19|MEIOB	-0.138509
GO:0021543	GO Biological Processes	pallium development	-3.26326	3.91345	4.45889	BBS1|CSNK2A2|IGF1R|TRA2B|EOMES|SUN1|POMGNT1|RTN4|SRGAP2C	-0.379309	GO:1902936	GO Molecular Functions	phosphatidylinositol bisphosphate binding	-1.45202	2.76703	2.39925	ALOX15|KCNJ2|EXOC7|KIF16B|MTSS2	0	GO:0007286	GO Biological Processes	spermatid development	-2.16171	2.8973	3.184	HMGB2|PRKG1|SRPK1|TMF1|KAT5|DDX25|NSUN2|SPAG16	-0.0477226
GO:0021987	GO Biological Processes	cerebral cortex development	-3.02554	4.54228	4.43314	BBS1|CSNK2A2|TRA2B|EOMES|SUN1|RTN4|SRGAP2C	-0.333649	GO:0009898	GO Cellular Components	cytoplasmic side of plasma membrane	-1.31281	2.28924	2.10998	ALOX15|JUP|RACGAP1|MTSS2|STAC3|GNG14	0	GO:0007283	GO Biological Processes	spermatogenesis	-2.14145	1.99936	2.87571	CSNK2A2|PHC2|GHSR|HMGB2|PRKG1|SRPK1|TMF1|KAT5|IFT27|DDX25|NSUN2|PROK2|SPAG16|TSGA10|SSH2|KCTD19	-0.0404665
GO:0030900	GO Biological Processes	forebrain development	-2.85318	2.66174	3.7197	BBS1|CSNK2A2|IGF1R|OTX1|TRA2B|SLC1A2|EOMES|SUN1|POMGNT1|TWSG1|RTN4|PTCHD1|SRGAP2C	-0.224594	GO:0007585	GO Biological Processes	respiratory gaseous exchange by respiratory system	-3.48883	6.4661	5.31371	DACH1|JAG2|RAB3A|MAFB|SELENON|SPAG16	-0.0639601	GO:0007281	GO Biological Processes	germ cell development	-2.12531	2.3693	2.98738	HMGB2|PRKG1|SRPK1|TMF1|WASHC5|KAT5|DDX25|NSUN2|SPAG16|RXFP2|PAQR7	-0.0404665
GO:0021537	GO Biological Processes	telencephalon development	-2.69751	3.01273	3.706	BBS1|CSNK2A2|IGF1R|TRA2B|SLC1A2|EOMES|SUN1|POMGNT1|RTN4|SRGAP2C	-0.197864	GO:0003016	GO Biological Processes	respiratory system process	-2.8667	8.1904	5.06877	JAG2|RAB3A|SELENON|SPAG16	-0.0639601	GO:0048515	GO Biological Processes	spermatid differentiation	-2.07496	2.79824	3.07112	HMGB2|PRKG1|SRPK1|TMF1|KAT5|DDX25|NSUN2|SPAG16	-0.0186465
GO:0008347	GO Biological Processes	glial cell migration	-2.60117	7.02971	4.57915	SUN1|RTN4|APCDD1|SRGAP2C	-0.179096	GO:0060229	GO Molecular Functions	lipase activator activity	-3.24469	10.238	5.82411	HRAS|PDGFRB|SRC|APOA5	-0.0639601	GO:0022412	GO Biological Processes	cellular process involved in reproduction in multicellular organism	-1.85317	2.16427	2.65925	HMGB2|PRKG1|SRPK1|TMF1|WASHC5|KAT5|DDX25|NSUN2|SPAG16|RXFP2|PAQR7	0
GO:0021801	GO Biological Processes	cerebral cortex radial glia-guided migration	-2.3621	9.0382	4.66081	SUN1|RTN4|SRGAP2C	-0.0610676	GO:0016004	GO Molecular Functions	phospholipase activator activity	-2.40037	9.2142	4.72713	HRAS|PDGFRB|SRC	-0.0395831	GO:0006997	GO Biological Processes	nucleus organization	-1.40618	2.69239	2.32633	HMGB2|SRPK1|TMF1|SMARCA5|KAT5	0
GO:0022030	GO Biological Processes	telencephalon glial cell migration	-2.3621	9.0382	4.66081	SUN1|RTN4|SRGAP2C	-0.0610676	GO:0036120	GO Biological Processes	cellular response to platelet-derived growth factor stimulus	-2.12164	7.37136	4.09973	PDGFRB|SRC|MTSS2	-0.0182014	GO:0005769	GO Cellular Components	early endosome	-3.41914	2.79029	4.20713	APBB2|HFE|HLA-F|PTPN1|FCMR|WASHC5|GGA1|ARL8B|WDFY1|TRAK2|MAPKAP1|STEAP4|RUFY1|MIB2|PHETA1	-0.48008
GO:0060322	GO Biological Processes	head development	-2.14683	1.90996	2.84777	BBS1|BCR|CSNK2A2|CELSR2|IGF1R|NAGLU|OTX1|PLP1|MAPK1|TRA2B|SLC1A2|EOMES|SUN1|POMGNT1|TWSG1|RTN4|PTCHD1|SRGAP2C	0	GO:0045859	GO Biological Processes	regulation of protein kinase activity	-2.09869	2.16413	2.89435	FGR|HRAS|PDGFRB|PKIA|SRC|TGFB2|TOM1L1|RASGRP1|TRIB1|HERC5|ETAA1|PAQR3|LILRA5	-0.0124104	GO:0042147	GO Biological Processes	retrograde transport, endosome to Golgi	-2.18443	4.26295	3.56116	CLTCL1|GGA1|ARL8B|RUFY1|PHETA1	-0.0477226
GO:0007420	GO Biological Processes	brain development	-2.0875	1.92491	2.7997	BBS1|BCR|CSNK2A2|CELSR2|IGF1R|NAGLU|OTX1|PLP1|TRA2B|SLC1A2|EOMES|SUN1|POMGNT1|TWSG1|RTN4|PTCHD1|SRGAP2C	0	GO:0036119	GO Biological Processes	response to platelet-derived growth factor	-2.02766	6.82533	3.89556	PDGFRB|SRC|MTSS2	0	GO:0031901	GO Cellular Components	early endosome membrane	-1.92702	2.8647	2.94252	HLA-F|FCMR|WASHC5|GGA1|ARL8B|STEAP4|RUFY1	0
GO:0021799	GO Biological Processes	cerebral cortex radially oriented cell migration	-2.02105	6.83972	3.89297	SUN1|RTN4|SRGAP2C	0	GO:0071900	GO Biological Processes	regulation of protein serine/threonine kinase activity	-2.02077	2.5477	2.94343	HRAS|PDGFRB|PKIA|SRC|RASGRP1|TRIB1|HERC5|ETAA1|PAQR3	0	GO:0010008	GO Cellular Components	endosome membrane	-1.90221	1.97907	2.64546	SLC31A2|HLA-F|RAB27A|FCMR|WASHC5|ATP6V0A2|GGA1|ARL8B|MICAL1|STEAP4|RUFY1|SNX25|DTNBP1|TAB3	0
GO:0021795	GO Biological Processes	cerebral cortex cell migration	-1.69116	5.16469	3.19562	SUN1|RTN4|SRGAP2C	0	GO:0043549	GO Biological Processes	regulation of kinase activity	-1.85402	2.0115	2.60975	FGR|HRAS|PDGFRB|PKIA|SRC|TGFB2|TOM1L1|RASGRP1|TRIB1|HERC5|ETAA1|PAQR3|LILRA5	0	GO:0016197	GO Biological Processes	endosomal transport	-1.78434	2.48026	2.68657	LYST|CLTCL1|WASHC5|GGA1|ARL8B|RUFY1|AP5B1|PHETA1	0
GO:0022029	GO Biological Processes	telencephalon cell migration	-1.42726	4.08177	2.6605	SUN1|RTN4|SRGAP2C	0	GO:0043085	GO Biological Processes	positive regulation of catalytic activity	-1.79446	1.78814	2.47408	GLP1R|MSH6|HRAS|CD200|MMUT|PDGFRB|SRC|SSBP1|TGFB2|TGM2|TOM1L1|RASGRP1|ETAA1|SYDE2|MTSS2|APOA5|LILRA5	0	GO:0016482	GO Biological Processes	cytosolic transport	-1.63296	3.10033	2.68955	CLTCL1|GGA1|ARL8B|RUFY1|PHETA1	0
GO:0021885	GO Biological Processes	forebrain cell migration	-1.37582	3.89338	2.55771	SUN1|RTN4|SRGAP2C	0	GO:0051338	GO Biological Processes	regulation of transferase activity	-1.68073	1.85343	2.38316	FGR|HRAS|CD200|PDGFRB|PKIA|SRC|TGFB2|TOM1L1|RASGRP1|TRIB1|HERC5|ETAA1|PAQR3|LILRA5	0	GO:0043542	GO Biological Processes	endothelial cell migration	-3.40745	6.29605	5.20854	CCN3|PXN|VEGFA|SOX18|MMRN2|ADTRP	-0.48008
GO:0032182	GO Molecular Functions	ubiquitin-like protein binding	-3.23133	4.9208	4.71357	RNF4|UBXN8|BUB3|KLF1|MARCHF7|GCNA|TAB3	-0.362095	GO:0045860	GO Biological Processes	positive regulation of protein kinase activity	-1.65235	2.34011	2.5069	HRAS|PDGFRB|SRC|TGFB2|TOM1L1|RASGRP1|ETAA1|LILRA5	0	GO:0043534	GO Biological Processes	blood vessel endothelial cell migration	-3.1688	9.92105	5.70251	VEGFA|SOX18|MMRN2|ADTRP	-0.48008
GO:0043130	GO Molecular Functions	ubiquitin binding	-2.16462	4.21783	3.53024	UBXN8|BUB3|KLF1|MARCHF7|TAB3	0	GO:0048660	GO Biological Processes	regulation of smooth muscle cell proliferation	-1.61444	2.47124	2.50371	IL10|MEF2D|PDGFRB|PRKDC|SRC|TRIB1|ACE2	0	GO:0002042	GO Biological Processes	cell migration involved in sprouting angiogenesis	-2.68969	11.6927	5.45133	VEGFA|MMRN2|ADTRP	-0.267618
GO:0050900	GO Biological Processes	leukocyte migration	-3.18559	3.50027	4.26829	BCR|GCNT1|CXCL3|IL1B|RET|STAT5B|RPL13A|RTN4|HSD3B7|NLRP12	-0.333649	GO:0043434	GO Biological Processes	response to peptide hormone	-1.59466	1.85282	2.29393	BSG|GLP1R|GOT1|NR4A1|HRAS|IL10|PDGFRB|PIK3C2A|PRKDC|SRC|TRPV1|TRIM16|SLC2A8	0	GO:0001525	GO Biological Processes	angiogenesis	-1.96513	2.35875	2.83115	B4GALT1|CCN3|SHH|TGFA|VEGFA|ZNF354C|SOX18|PROK2|MMRN2|ADTRP	0
GO:0071674	GO Biological Processes	mononuclear cell migration	-1.91723	3.66768	3.13929	BCR|RET|RPL13A|HSD3B7|NLRP12	0	GO:0051347	GO Biological Processes	positive regulation of transferase activity	-1.52574	2.09414	2.29693	HRAS|CD200|PDGFRB|SRC|TGFB2|TOM1L1|RASGRP1|ETAA1|LILRA5	0	GO:0048514	GO Biological Processes	blood vessel morphogenesis	-1.68578	2.04158	2.45049	B4GALT1|CCN3|SHH|TGFA|VEGFA|TEAD2|ZNF354C|SOX18|PROK2|MMRN2|ADTRP	0
GO:0097529	GO Biological Processes	myeloid leukocyte migration	-1.69533	3.21972	2.78867	BCR|CXCL3|IL1B|STAT5B|RPL13A	0	GO:0033674	GO Biological Processes	positive regulation of kinase activity	-1.51769	2.20369	2.32085	HRAS|PDGFRB|SRC|TGFB2|TOM1L1|RASGRP1|ETAA1|LILRA5	0	GO:0001568	GO Biological Processes	blood vessel development	-1.48862	1.8393	2.17623	B4GALT1|CCN3|SHH|TGFA|VEGFA|TEAD2|ZNF354C|SOX18|SPHK2|PROK2|MMRN2|ADTRP	0
GO:0090169	GO Biological Processes	regulation of spindle assembly	-3.16748	9.9243	5.7027	RNF4|CEP97|CHMP7|CHMP4B	-0.333649	GO:0001932	GO Biological Processes	regulation of protein phosphorylation	-1.44109	1.62155	2.05096	CNTF|FGR|HRAS|PDGFRB|PKIA|PRKDC|SRC|TGFB2|TOM1L1|RASGRP1|TRIB1|TRAF3IP1|HERC5|ETAA1|WNK3|PAQR3|LILRA5	0	GO:0040013	GO Biological Processes	negative regulation of locomotion	-1.4521	1.94415	2.16959	GHSR|CCN3|SERPINF1|PRKG1|PTPN1|SHH|CLASP1|ADIPOR1|MMRN2|ADTRP	0
GO:0051640	GO Biological Processes	organelle localization	-3.00175	2.44955	3.76115	HTT|KCNB1|NAGLU|BUB3|TFG|CPLX2|KIF2C|SUN1|IFFO1|VPS33B|SPOUT1|DEF8|SPIRE1|SAPCD2|CHMP7|CHMP4B	-0.3275	GO:0038127	GO Biological Processes	ERBB signaling pathway	-1.43779	2.74232	2.37638	PDGFRB|PIK3C2A|SRC|KIF16B|NRG4	0	GO:0002040	GO Biological Processes	sprouting angiogenesis	-1.37725	3.89755	2.56042	VEGFA|MMRN2|ADTRP	0
GO:0050000	GO Biological Processes	chromosome localization	-2.81702	4.86672	4.32643	BUB3|KIF2C|SUN1|IFFO1|CHMP7|CHMP4B	-0.221501	GO:0042325	GO Biological Processes	regulation of phosphorylation	-1.43449	1.59323	2.03382	CNTF|FGR|HRAS|PDGFRB|PKIA|PRKDC|RAD17|SRC|TGFB2|TOM1L1|RASGRP1|TRIB1|TRAF3IP1|HERC5|ETAA1|WNK3|PAQR3|LILRA5	0	GO:0001944	GO Biological Processes	vasculature development	-1.3769	1.76652	2.0288	B4GALT1|CCN3|SHH|TGFA|VEGFA|TEAD2|ZNF354C|SOX18|SPHK2|PROK2|MMRN2|ADTRP	0
GO:0032506	GO Biological Processes	cytokinetic process	-2.70502	7.49836	4.77811	IST1|SPIRE1|CHMP7|CHMP4B	-0.197864	GO:0071902	GO Biological Processes	positive regulation of protein serine/threonine kinase activity	-1.40986	2.69421	2.33138	HRAS|PDGFRB|SRC|RASGRP1|ETAA1	0	GO:0030036	GO Biological Processes	actin cytoskeleton organization	-3.34586	2.5484	4.06057	ACTN3|GHSR|ITPKA|PLEK|PRKG1|TWF1|PTPN1|WASHC5|TMOD4|TRPM7|PDXP|MICAL1|DTNBP1|SYDE1|SSH2|RFLNA|XIRP1	-0.48008
GO:0090224	GO Biological Processes	regulation of spindle organization	-2.60117	7.02971	4.57915	RNF4|CEP97|CHMP7|CHMP4B	-0.179096	hsa01521	KEGG Pathway	EGFR tyrosine kinase inhibitor resistance	-1.37974	3.0714	2.38648	EIF4E|HRAS|PDGFRB|SRC	0	GO:0030029	GO Biological Processes	actin filament-based process	-3.18741	2.39168	3.88105	ACTN3|GHSR|ITPKA|PLEK|PRKG1|TWF1|PTPN1|SCN9A|WASHC5|TMOD4|TRPM7|PDXP|MICAL1|DTNBP1|SYDE1|SSH2|RFLNA|XIRP1	-0.48008
GO:0061952	GO Biological Processes	midbody abscission	-2.55605	10.5446	5.12339	IST1|CHMP7|CHMP4B	-0.163937	GO:0032869	GO Biological Processes	cellular response to insulin stimulus	-1.35573	2.1717	2.12787	GOT1|HRAS|PDGFRB|PIK3C2A|PRKDC|SRC|SLC2A8	0	GO:0015629	GO Cellular Components	actin cytoskeleton	-2.61485	2.31647	3.40048	ACTN3|HNRNPC|ITPKA|TWF1|PXN|SNCA|MYL12A|TMOD4|LANCL2|PDXP|MICAL1|MED28|RFLNA|XIRP1|PEAK3	-0.23469
GO:1901673	GO Biological Processes	regulation of mitotic spindle assembly	-2.55605	10.5446	5.12339	CEP97|CHMP7|CHMP4B	-0.163937	GO:0015631	GO Molecular Functions	tubulin binding	-3.18912	2.55285	3.94469	CENPF|GAS8|TBCE|DLEC1|TRAF3IP1|IFT81|RACGAP1|KIF21A|KIF16B|RCC2|TTLL7|NEDD1|KLC3|RMDN2|JAKMIP1|TOGARAM2	-0.0639601	GO:0008154	GO Biological Processes	actin polymerization or depolymerization	-2.17933	5.36712	3.79712	GHSR|TWF1|WASHC5|MICAL1	-0.0477226
GO:0051276	GO Biological Processes	chromosome organization	-2.46749	2.31114	3.27399	HNRNPA2B1|MSH2|MSH3|PPP1CC|RPA1|NAA10|STAG1|KIF2C|SUN1|TINF2|SMARCAL1|INO80|CHMP7|CHMP4B	-0.115781	GO:0099111	GO Biological Processes	microtubule-based transport	-3.00283	3.08542	3.98443	DYNC1I2|GAS8|RASGRP1|TRAF3IP1|IFT81|KIF21A|KIF16B|ADCY10|SPAG16|IFT20|KLC3	-0.0639601	GO:0003779	GO Molecular Functions	actin binding	-1.67307	2.03236	2.43438	ACTN3|TWF1|SNCA|TMOD4|TRPM7|MICAL1|EPS8L2|MED28|SSH2|MIB2|XIRP1	0
GO:0098687	GO Cellular Components	chromosomal region	-2.42866	2.48107	3.29895	HNRNPA2B1|MSH2|PPP1CC|RPA1|BUB3|STAG1|KIF2C|SUN1|TINF2|SPOUT1|CHMP7|CHMP4B	-0.0866306	GO:0030705	GO Biological Processes	cytoskeleton-dependent intracellular transport	-2.24232	2.76426	3.22025	DYNC1I2|RASGRP1|TRAF3IP1|IFT81|KIF21A|KIF16B|MYO19|IFT20|KLC3	-0.0320202	GO:0007015	GO Biological Processes	actin filament organization	-1.66496	2.35536	2.52485	GHSR|TWF1|WASHC5|TMOD4|PDXP|MICAL1|RFLNA|XIRP1	0
GO:1903047	GO Biological Processes	mitotic cell cycle process	-2.37921	2.25811	3.17889	HTT|MSH2|CDK14|PPP1CC|RPS6|TBCE|BUB3|IST1|STAG1|KIF2C|INO80|SAPCD2|CHMP7|CHMP4B	-0.0610676	GO:0008017	GO Molecular Functions	microtubule binding	-2.22946	2.44822	3.10921	CENPF|GAS8|TRAF3IP1|RACGAP1|KIF21A|KIF16B|RCC2|KLC3|RMDN2|JAKMIP1|TOGARAM2	-0.0320202	GO:0032703	GO Biological Processes	negative regulation of interleukin-2 production	-3.33038	10.9132	6.04149	PTPRC|ZFP36|KAT5|VSIG4	-0.48008
GO:0051303	GO Biological Processes	establishment of chromosome localization	-2.23857	4.39357	3.64758	BUB3|KIF2C|SUN1|CHMP7|CHMP4B	-0.013574	GO:0010970	GO Biological Processes	transport along microtubule	-2.10202	2.82428	3.10449	DYNC1I2|RASGRP1|TRAF3IP1|IFT81|KIF21A|KIF16B|IFT20|KLC3	-0.0133421	GO:2000736	GO Biological Processes	regulation of stem cell differentiation	-2.42975	4.87194	3.9521	CHD4|ZFP36|TEAD2|KAT5|NSUN2	-0.144289
GO:1902410	GO Biological Processes	mitotic cytokinetic process	-2.23608	8.16354	4.37073	IST1|CHMP7|CHMP4B	-0.013574	GO:0003774	GO Molecular Functions	cytoskeletal motor activity	-1.88888	2.81043	2.88803	ENTPD1|DYNC1I2|MYH3|MYO16|KIF21A|KIF16B|MYO19	0	GO:0032663	GO Biological Processes	regulation of interleukin-2 production	-2.03708	4.88649	3.54186	PTPRC|ZFP36|KAT5|VSIG4	-0.0143061
GO:0000278	GO Biological Processes	mitotic cell cycle	-2.22263	2.09842	2.98413	HTT|MSH2|CDK14|PPP1CC|RPS6|STAT5B|TBCE|BUB3|IST1|STAG1|KIF2C|INO80|SAPCD2|CHMP7|CHMP4B	-0.0100743	GO:0005874	GO Cellular Components	microtubule	-1.84501	1.89593	2.5614	DYNC1I2|GAS8|TBCE|RACGAP1|ZWILCH|KIF21A|KIF16B|RCC2|TTLL7|KLC3|RMDN2|JAKMIP1|TOGARAM2|ASPM|HID1	0	GO:1901532	GO Biological Processes	regulation of hematopoietic progenitor cell differentiation	-1.83547	5.84633	3.49539	VEGFA|ZFP36|KAT5	0
GO:0036258	GO Biological Processes	multivesicular body assembly	-2.19711	7.90843	4.28259	IST1|CHMP7|CHMP4B	0	hsa04814	KEGG Pathway	Motor proteins	-1.36553	2.18272	2.14243	DYNC1I2|MYH3|MYO16|KIF21A|KIF16B|MYO19|KLC3	0	GO:0030667	GO Cellular Components	secretory granule membrane	-3.17669	3.05026	4.11353	CYBA|STOM|FCGR2A|B4GALT1|MANBA|PTPRC|SLC2A3|SNCA|MGAM|ABCC4|CLEC5A|SCG3	-0.48008
GO:0036257	GO Biological Processes	multivesicular body organization	-2.15949	7.66878	4.1982	IST1|CHMP7|CHMP4B	0	GO:0005871	GO Cellular Components	kinesin complex	-1.36403	3.83925	2.53246	KIF21A|KIF16B|KLC3	0	GO:0070821	GO Cellular Components	tertiary granule membrane	-2.69541	5.60607	4.382	CYBA|STOM|SLC2A3|MGAM|CLEC5A	-0.268139
GO:0000070	GO Biological Processes	mitotic sister chromatid segregation	-2.14991	3.56436	3.3548	PPP1CC|STAG1|KIF2C|INO80|CHMP7|CHMP4B	0	GO:0043021	GO Molecular Functions	ribonucleoprotein complex binding	-3.16538	3.47051	4.24052	EIF5A|BAG6|FXR1|PRMT3|SMG6|DNAJC2|OLA1|PRMT7|DHX33|ITCH	-0.0639601	GO:0070820	GO Cellular Components	tertiary granule	-2.38066	3.49354	3.56102	ASAH1|CYBA|STOM|MMP9|SLC2A3|MGAM|CLEC5A	-0.138509
GO:0098813	GO Biological Processes	nuclear chromosome segregation	-2.14989	2.88398	3.16878	PPP1CC|BUB3|STAG1|KIF2C|SUN1|INO80|CHMP7|CHMP4B	0	GO:0043022	GO Molecular Functions	ribosome binding	-1.99363	3.29079	3.12444	EIF5A|BAG6|PRMT3|DNAJC2|OLA1|DHX33	0	GO:0035579	GO Cellular Components	specific granule membrane	-1.59278	3.59774	2.76011	CYBA|STOM|SLC2A3|CLEC5A	0
GO:0000819	GO Biological Processes	sister chromatid segregation	-2.09317	3.46671	3.2724	PPP1CC|STAG1|KIF2C|INO80|CHMP7|CHMP4B	0	GO:0004540	GO Molecular Functions	RNA nuclease activity	-3.07433	4.06135	4.3406	MARF1|RNASEH2A|POP1|SMG6|REXO2|EXOSC4|ELAC1|HELZ2	-0.0639601	GO:0042581	GO Cellular Components	specific granule	-1.32676	2.55777	2.1972	CYBA|STOM|RAB27A|SLC2A3|CLEC5A	0
GO:0051301	GO Biological Processes	cell division	-1.9983	2.10083	2.77879	CDK14|PPP1CC|BUB3|IST1|STAG1|KIF2C|YTHDF2|SPOUT1|INO80|SPIRE1|SAPCD2|CHMP7|CHMP4B	0	GO:0140640	GO Molecular Functions	catalytic activity, acting on a nucleic acid	-3.04617	2.11489	3.66427	CARS1|ENTPD1|CHD4|MSH6|HELLS|POLE2|RAD17|MARF1|RNASEH2A|POP1|TREX2|SMG6|REXO2|POLR1H|EXOSC4|CDKAL1|TRMT61B|ELAC1|DHX33|HELZ2|SHPRH|TYW1B	-0.0639601	GO:0071889	GO Molecular Functions	14-3-3 protein binding	-3.1688	9.92105	5.70251	HLA-F|ZFP36|KIF13B|TBC1D22B	-0.48008
hsa04144	KEGG Pathway	Endocytosis	-1.96707	2.67799	2.92972	IGF1R|TGFBR1|IST1|EPN2|SMAP1|ITCH|CHMP7|CHMP4B	0	GO:0004518	GO Molecular Functions	nuclease activity	-2.62468	2.93914	3.61876	TSN|MARF1|RNASEH2A|POP1|TREX2|SMG6|REXO2|EXOSC4|ELAC1|HELZ2	-0.0620342	GO:0050878	GO Biological Processes	regulation of body fluid levels	-3.15678	2.87576	4.03743	AVPR2|CYBA|PLEK|PRKG1|RAB27A|SHH|VEGFA|PABPC4|PROZ|PROCR|MYL12A|DTNBP1|ADTRP	-0.48008
GO:0051656	GO Biological Processes	establishment of organelle localization	-1.87898	2.18335	2.6909	HTT|NAGLU|BUB3|TFG|CPLX2|KIF2C|SUN1|SPIRE1|SAPCD2|CHMP7|CHMP4B	0	GO:0140098	GO Molecular Functions	catalytic activity, acting on RNA	-2.2235	2.16623	3.00897	CARS1|MARF1|RNASEH2A|POP1|SMG6|REXO2|POLR1H|EXOSC4|CDKAL1|TRMT61B|ELAC1|DHX33|HELZ2|TYW1B	-0.0320202	GO:0007599	GO Biological Processes	hemostasis	-3.15406	3.77763	4.32764	AVPR2|PLEK|RAB27A|SHH|PABPC4|PROZ|PROCR|MYL12A|DTNBP1	-0.48008
GO:0060236	GO Biological Processes	regulation of mitotic spindle organization	-1.81578	5.75158	3.45464	CEP97|CHMP7|CHMP4B	0	GO:0016788	GO Molecular Functions	hydrolase activity, acting on ester bonds	-2.13674	1.77584	2.78847	ARSD|MYH3|PTPRF|TSN|PLA2G4C|MARF1|RNASEH2A|POP1|DUSP14|PTP4A3|TREX2|ARSG|SMG6|REXO2|EXOSC4|PANK4|ELAC1|PITPNM3|HELZ2|FRA10AC1|UBLCP1|IAH1	-0.0182014	GO:0009611	GO Biological Processes	response to wounding	-2.86727	2.55777	3.69433	B4GALT1|GRIN2C|PLEK|POU5F1|RAB27A|SHH|VEGFA|ZFP36|PABPC4|PROZ|PROCR|MYL12A|ARL8B|DTNBP1	-0.3663
GO:0140014	GO Biological Processes	mitotic nuclear division	-1.81427	3.01273	2.86531	PPP1CC|STAG1|KIF2C|INO80|CHMP7|CHMP4B	0	GO:0034655	GO Biological Processes	nucleobase-containing compound catabolic process	-2.0492	2.21362	2.86471	ENTPD1|HK3|OAS2|RNASEH2A|POP1|TREX2|SMG6|DERA|EXOSC4|NUDT11|UPF3B|UPP2	-0.0016979	GO:0007596	GO Biological Processes	blood coagulation	-2.62655	3.46449	3.77985	PLEK|RAB27A|SHH|PABPC4|PROZ|PROCR|MYL12A|DTNBP1	-0.23469
GO:0051310	GO Biological Processes	metaphase chromosome alignment	-1.76579	4.06538	3.06296	BUB3|KIF2C|CHMP7|CHMP4B	0	GO:0008408	GO Molecular Functions	3'-5' exonuclease activity	-1.83155	4.23641	3.17372	TREX2|REXO2|EXOSC4|HELZ2	0	GO:0050817	GO Biological Processes	coagulation	-2.59835	3.42822	3.74399	PLEK|RAB27A|SHH|PABPC4|PROZ|PROCR|MYL12A|DTNBP1	-0.229716
GO:0000776	GO Cellular Components	kinetochore	-1.74668	2.90885	2.76579	PPP1CC|BUB3|KIF2C|SPOUT1|CHMP7|CHMP4B	0	GO:0016796	GO Molecular Functions	exonuclease activity, active with either ribo- or deoxyribonucleic acids and producing 5'-phosphomonoesters	-1.78205	4.0952	3.08723	TREX2|REXO2|EXOSC4|HELZ2	0	GO:0042060	GO Biological Processes	wound healing	-2.52784	2.68757	3.45426	B4GALT1|PLEK|RAB27A|SHH|VEGFA|PABPC4|PROZ|PROCR|MYL12A|ARL8B|DTNBP1	-0.190226
GO:0007059	GO Biological Processes	chromosome segregation	-1.71669	2.2663	2.55268	PPP1CC|BUB3|STAG1|KIF2C|SUN1|INO80|CHMP7|CHMP4B|NEK7	0	GO:0000175	GO Molecular Functions	3'-5'-RNA exonuclease activity	-1.71933	5.26526	3.24791	REXO2|EXOSC4|HELZ2	0	GO:0010919	GO Biological Processes	regulation of inositol phosphate biosynthetic process	-3.13194	16.3697	6.6218	PLEK|PRKG1|SNCA	-0.48008
hsa03272	KEGG Pathway	Virion - Hepatitis viruses	-1.71485	5.27228	3.2445	IST1|CHMP7|CHMP4B	0	GO:0016896	GO Molecular Functions	RNA exonuclease activity, producing 5'-phosphomonoesters	-1.62457	4.84958	3.05458	REXO2|EXOSC4|HELZ2	0	GO:0014048	GO Biological Processes	regulation of glutamate secretion	-2.89007	13.6414	5.96648	PRKG1|SNCA|DTNBP1	-0.3663
GO:0000779	GO Cellular Components	condensed chromosome, centromeric region	-1.62075	2.72118	2.57895	PPP1CC|BUB3|KIF2C|SPOUT1|CHMP7|CHMP4B	0	GO:0004532	GO Molecular Functions	RNA exonuclease activity	-1.56624	4.6071	2.93663	REXO2|EXOSC4|HELZ2	0	GO:0051953	GO Biological Processes	negative regulation of amine transport	-2.41816	9.44407	4.79051	GHSR|PRKG1|SNCA	-0.144289
GO:0007032	GO Biological Processes	endosome organization	-1.5893	3.58964	2.75424	IST1|VPS33B|CHMP7|CHMP4B	0	GO:0141188	GO Biological Processes	nucleic acid catabolic process	-1.42599	2.25129	2.23163	OAS2|RNASEH2A|POP1|TREX2|SMG6|EXOSC4|UPF3B	0	GO:1903531	GO Biological Processes	negative regulation of secretion by cell	-1.92593	3.18891	3.02867	GHSR|HLA-F|CCN3|PRKG1|SNCA|ADTRP	0
GO:0000421	GO Cellular Components	autophagosome membrane	-1.5807	4.68647	2.96974	TEX264|CHMP7|CHMP4B	0	GO:0004527	GO Molecular Functions	exonuclease activity	-1.31495	2.92514	2.2729	TREX2|REXO2|EXOSC4|HELZ2	0	GO:0050433	GO Biological Processes	regulation of catecholamine secretion	-1.83547	5.84633	3.49539	GHSR|SNCA|DTNBP1	0
GO:0005643	GO Cellular Components	nuclear pore	-1.56002	3.51486	2.70309	IPO7|NUP210L|CHMP7|CHMP4B	0	GO:0001835	GO Biological Processes	blastocyst hatching	-3.04353	9.10044	5.41699	SMARCB1|PEMT|CCDC24|SLC25A34	-0.0639601	GO:0051955	GO Biological Processes	regulation of amino acid transport	-1.83547	5.84633	3.49539	PRKG1|SNCA|DTNBP1	0
GO:0007080	GO Biological Processes	mitotic metaphase chromosome alignment	-1.53988	4.5191	2.88703	KIF2C|CHMP7|CHMP4B	0	GO:0035188	GO Biological Processes	hatching	-3.04353	9.10044	5.41699	SMARCB1|PEMT|CCDC24|SLC25A34	-0.0639601	GO:0008277	GO Biological Processes	regulation of G protein-coupled receptor signaling pathway	-1.81463	3.01283	2.8657	GPR27|INPP5A|PLEK|SNCA|RGS6|DTNBP1	0
GO:0022411	GO Biological Processes	cellular component disassembly	-1.52481	2.21263	2.33131	FURIN|SSRP1|IST1|RACK1|KIF2C|DDRGK1|CHMP7|CHMP4B	0	GO:0071684	GO Biological Processes	organism emergence from protective structure	-3.04353	9.10044	5.41699	SMARCB1|PEMT|CCDC24|SLC25A34	-0.0639601	GO:0051952	GO Biological Processes	regulation of amine transport	-1.70577	3.89755	2.95754	GHSR|PRKG1|SNCA|DTNBP1	0
GO:0032984	GO Biological Processes	protein-containing complex disassembly	-1.48515	2.83076	2.45368	SSRP1|IST1|KIF2C|CHMP7|CHMP4B	0	GO:0001824	GO Biological Processes	blastocyst development	-1.42374	2.71805	2.35375	JUNB|SMARCB1|PEMT|CCDC24|SLC25A34	0	GO:0051048	GO Biological Processes	negative regulation of secretion	-1.67869	2.80624	2.66507	GHSR|HLA-F|CCN3|PRKG1|SNCA|ADTRP	0
GO:0007040	GO Biological Processes	lysosome organization	-1.4634	3.27598	2.53425	NAGLU|VPS33B|CHMP7|CHMP4B	0	GO:0060079	GO Biological Processes	excitatory postsynaptic potential	-3.04103	5.34156	4.64451	ADORA1|SLC29A1|GRIN1|SLC1A7|TRPV1|CHRNA10	-0.0639601	GO:0045744	GO Biological Processes	negative regulation of G protein-coupled receptor signaling pathway	-1.43041	4.09243	2.66663	INPP5A|PLEK|SNCA	0
GO:0080171	GO Biological Processes	lytic vacuole organization	-1.4634	3.27598	2.53425	NAGLU|VPS33B|CHMP7|CHMP4B	0	GO:0099565	GO Biological Processes	chemical synaptic transmission, postsynaptic	-2.82147	4.84958	4.32254	ADORA1|SLC29A1|GRIN1|SLC1A7|TRPV1|CHRNA10	-0.0639601	GO:1902930	GO Biological Processes	regulation of alcohol biosynthetic process	-1.41234	4.02534	2.63047	PLEK|PRKG1|SNCA	0
GO:0000280	GO Biological Processes	nuclear division	-1.42063	2.10891	2.18425	PPP1CC|STAG1|KIF2C|SUN1|INO80|SPIRE1|CHMP7|CHMP4B	0	GO:0060078	GO Biological Processes	regulation of postsynaptic membrane potential	-2.68233	3.94492	3.96226	ADORA1|SLC29A1|GABRR2|GRIN1|SLC1A7|TRPV1|CHRNA10	-0.0639601	GO:1903530	GO Biological Processes	regulation of secretion by cell	-3.12956	2.43682	3.85489	BLK|GHSR|GPR27|HFE|HLA-F|CCN3|PRKG1|RAB27A|SNCA|TMF1|OTOF|CLASP1|SIDT2|SPHK2|MICAL1|DTNBP1|ADTRP	-0.48008
GO:0000775	GO Cellular Components	chromosome, centromeric region	-1.40392	2.22829	2.19965	PPP1CC|BUB3|STAG1|KIF2C|SPOUT1|CHMP7|CHMP4B	0	GO:0042391	GO Biological Processes	regulation of membrane potential	-2.3807	2.12278	3.13188	ADORA1|SLC29A1|IFI6|GABRR2|GRIN1|JUP|KCNJ2|SCN3A|SLC1A7|SRC|TRPV1|CCN6|KCNH4|ADCY10|CHRNA10|MTLN	-0.0349541	GO:0051046	GO Biological Processes	regulation of secretion	-3.10747	2.35348	3.80566	BLK|CYBA|GHSR|GPR27|HFE|HLA-F|CCN3|PRKG1|RAB27A|SNCA|TMF1|OTOF|CLASP1|SIDT2|SPHK2|MICAL1|DTNBP1|ADTRP	-0.468686
GO:0005771	GO Cellular Components	multivesicular body	-1.34312	3.77716	2.49254	TPT1|CHMP7|CHMP4B	0	GO:0005230	GO Molecular Functions	extracellular ligand-gated monoatomic ion channel activity	-2.16797	4.2074	3.52949	GABRR2|GRIN1|SLC1A7|TRPV1|CHRNA10	-0.0182014	GO:0051047	GO Biological Processes	positive regulation of secretion	-2.66997	2.80478	3.61533	BLK|CYBA|GPR27|HFE|HLA-F|RAB27A|SNCA|TMF1|CLASP1|SPHK2|DTNBP1	-0.262497
GO:0042445	GO Biological Processes	hormone metabolic process	-3.0923	3.70346	4.25397	BBS1|CTSZ|HSD17B2|NAGLU|FURIN|RDH5|STAT5B|UGT2B28|SLC30A5	-0.333649	GO:0007268	GO Biological Processes	chemical synaptic transmission	-1.71957	1.9289	2.44811	ADORA1|SLC29A1|GABRR2|GRIN1|NR4A1|RAB3A|RPS6KA1|SLC1A7|TRPV1|PPFIA3|CHRNA10|SYT2|STAC3	0	GO:1903426	GO Biological Processes	regulation of reactive oxygen species biosynthetic process	-2.58767	6.96584	4.55213	CYBA|RAB27A|SNCA|SPHK2	-0.223591
GO:0016486	GO Biological Processes	peptide hormone processing	-2.08801	7.23056	4.03957	CTSZ|FURIN|SLC30A5	0	GO:0098916	GO Biological Processes	anterograde trans-synaptic signaling	-1.71957	1.9289	2.44811	ADORA1|SLC29A1|GABRR2|GRIN1|NR4A1|RAB3A|RPS6KA1|SLC1A7|TRPV1|PPFIA3|CHRNA10|SYT2|STAC3	0	GO:0045921	GO Biological Processes	positive regulation of exocytosis	-2.49785	5.05239	4.06155	HLA-F|RAB27A|SNCA|CLASP1|SPHK2	-0.180878
GO:0140448	GO Biological Processes	signaling receptor ligand precursor processing	-1.95811	6.48897	3.75686	CTSZ|FURIN|SLC30A5	0	GO:0005262	GO Molecular Functions	calcium channel activity	-1.68702	2.8135	2.67588	GRIN1|GRINA|TRPV1|CHRNA10|TMC2|TRPV3	0	GO:1903532	GO Biological Processes	positive regulation of secretion by cell	-2.42115	2.75585	3.3819	BLK|GPR27|HFE|HLA-F|RAB27A|SNCA|TMF1|CLASP1|SPHK2|DTNBP1	-0.144289
GO:0010817	GO Biological Processes	regulation of hormone levels	-1.50093	1.84722	2.19218	BBS1|CTSZ|HSD17B2|IGF1R|IL1B|KCNB1|NAGLU|FURIN|RDH5|STAT5B|UGT2B28|SLC30A5	0	GO:0005231	GO Molecular Functions	excitatory extracellular ligand-gated monoatomic ion channel activity	-1.6867	5.119	3.18108	SLC1A7|TRPV1|CHRNA10	0	GO:0017157	GO Biological Processes	regulation of exocytosis	-2.11364	3.11381	3.19856	HLA-F|RAB27A|SNCA|CLASP1|SPHK2|MICAL1|DTNBP1	-0.0364688
GO:0070613	GO Biological Processes	regulation of protein processing	-1.37582	3.89338	2.55771	RUNX1|CTSZ|FURIN	0	GO:0005261	GO Molecular Functions	monoatomic cation channel activity	-1.6031	1.98155	2.34488	GRIN1|GRINA|KCNJ2|SCN3A|TRPV1|KCNH4|CHRNA10|TMC2|TRPV3|CALHM5|TMEM150C	0	GO:1903305	GO Biological Processes	regulation of regulated secretory pathway	-1.71026	3.24796	2.81213	HLA-F|RAB27A|SPHK2|MICAL1|DTNBP1	0
GO:0120032	GO Biological Processes	regulation of plasma membrane bounded cell projection assembly	-3.07735	3.68548	4.23605	HTT|TGFBR1|WASF2|DEF8|MARCHF7|CEP97|AKIRIN1|MIEN1|SRGAP2C	-0.333649	GO:0099537	GO Biological Processes	trans-synaptic signaling	-1.57355	1.84001	2.26745	ADORA1|SLC29A1|GABRR2|GRIN1|NR4A1|RAB3A|RPS6KA1|SLC1A7|TRPV1|PPFIA3|CHRNA10|SYT2|STAC3	0	GO:1903307	GO Biological Processes	positive regulation of regulated secretory pathway	-1.70482	5.22438	3.22334	HLA-F|RAB27A|SPHK2	0
GO:0060491	GO Biological Processes	regulation of cell projection assembly	-3.04775	3.65004	4.20053	HTT|TGFBR1|WASF2|DEF8|MARCHF7|CEP97|AKIRIN1|MIEN1|SRGAP2C	-0.333649	GO:0006836	GO Biological Processes	neurotransmitter transport	-1.56261	2.63263	2.49076	SLC29A1|NR4A1|RAB3A|SLC1A7|PPFIA3|SYT2	0	GO:2000377	GO Biological Processes	regulation of reactive oxygen species metabolic process	-1.36575	2.62335	2.26075	CYBA|FOXM1|RAB27A|SNCA|SPHK2	0
GO:0120034	GO Biological Processes	positive regulation of plasma membrane bounded cell projection assembly	-2.63402	4.47911	4.05828	HTT|TGFBR1|WASF2|DEF8|AKIRIN1|MIEN1	-0.186999	GO:0070588	GO Biological Processes	calcium ion transmembrane transport	-1.53759	2.22364	2.34862	GP1BB|GRIN1|GRINA|TRPV1|CHRNA10|SELENON|TMC2|TRPV3	0	GO:0016651	GO Molecular Functions	oxidoreductase activity, acting on NAD(P)H	-3.12746	5.58059	4.78576	CYBA|AKR1C2|NDUFB9|NDUFS3|DUOX1|MICAL1	-0.48008
GO:0120035	GO Biological Processes	regulation of plasma membrane bounded cell projection organization	-2.2933	2.07647	3.03873	HTT|IGF1R|RET|TGFBR1|IST1|WASF2|DENND5A|NGEF|CDHR5|DEF8|RTN4|MARCHF7|CEP97|AKIRIN1|MIEN1|SRGAP2C	-0.019052	GO:0005216	GO Molecular Functions	monoatomic ion channel activity	-1.47852	1.78251	2.14654	GABRR2|GRIN1|GRINA|KCNJ2|SCN3A|SLC1A7|TRPV1|KCNH4|CHRNA10|TMC2|TRPV3|CALHM5|TMEM150C	0	GO:0050664	GO Molecular Functions	oxidoreductase activity, acting on NAD(P)H, oxygen as acceptor	-3.0457	15.3466	6.38382	CYBA|DUOX1|MICAL1	-0.423627
GO:0031344	GO Biological Processes	regulation of cell projection organization	-2.18961	2.02355	2.92772	HTT|IGF1R|RET|TGFBR1|IST1|WASF2|DENND5A|NGEF|CDHR5|DEF8|RTN4|MARCHF7|CEP97|AKIRIN1|MIEN1|SRGAP2C	0	GO:0015085	GO Molecular Functions	calcium ion transmembrane transporter activity	-1.47352	2.50726	2.35656	GRIN1|GRINA|TRPV1|CHRNA10|TMC2|TRPV3	0	GO:0020037	GO Molecular Functions	heme binding	-2.72909	4.03479	4.03135	CYBA|CYP2A7|CYP3A7|HBA2|DUOX1|STEAP4|KCNH7	-0.280363
GO:0051897	GO Biological Processes	positive regulation of phosphatidylinositol 3-kinase/protein kinase B signal transduction	-2.10896	3.10787	3.19235	IGF1R|RGL2|RET|TGFBR1|CPNE1|PIK3R5|RTN4	0	GO:0046873	GO Molecular Functions	metal ion transmembrane transporter activity	-1.4654	1.77459	2.12961	SLC29A1|GRIN1|GRINA|KCNJ2|SCN3A|SLC1A7|SLC12A1|TRPV1|KCNH4|CHRNA10|NIPA2|TMC2|TRPV3	0	GO:0046906	GO Molecular Functions	tetrapyrrole binding	-2.56259	3.76935	3.80669	CYBA|CYP2A7|CYP3A7|HBA2|DUOX1|STEAP4|KCNH7	-0.211877
GO:0030335	GO Biological Processes	positive regulation of cell migration	-1.88382	1.96832	2.62399	IGF1R|IL1B|PLP1|MAPK1|RET|TGFBR1|RACK1|RTN4|DDRGK1|AKIRIN1|MIEN1|SYDE1|SMIM22|SRGAP2C	0	GO:0022834	GO Molecular Functions	ligand-gated channel activity	-1.45735	2.28721	2.27748	GABRR2|GRIN1|KCNJ2|SLC1A5|SLC1A7|TRPV1|CHRNA10	0	GO:0019825	GO Molecular Functions	oxygen binding	-2.08736	7.22194	4.03706	CYP2A7|CYP3A7|HBA2	-0.0220394
GO:0051896	GO Biological Processes	regulation of phosphatidylinositol 3-kinase/protein kinase B signal transduction	-1.73418	2.42753	2.61898	IGF1R|RGL2|RET|TGFBR1|CPNE1|RACK1|PIK3R5|RTN4	0	GO:0022836	GO Molecular Functions	gated channel activity	-1.43671	1.9317	2.1486	GABRR2|GRIN1|KCNJ2|SLC1A5|SLC1A7|TRPV1|KCNH4|CHRNA10|TMC2|TMEM150C	0	GO:0042743	GO Biological Processes	hydrogen peroxide metabolic process	-1.86378	5.98893	3.55508	CYBA|HBA2|DUOX1	0
GO:2000147	GO Biological Processes	positive regulation of cell motility	-1.7196	1.87459	2.42976	IGF1R|IL1B|PLP1|MAPK1|RET|TGFBR1|RACK1|RTN4|DDRGK1|AKIRIN1|MIEN1|SYDE1|SMIM22|SRGAP2C	0	GO:0008324	GO Molecular Functions	monoatomic cation transmembrane transporter activity	-1.40424	1.60411	2.00447	SLC29A1|GRIN1|GRINA|KCNJ2|NDUFB5|SCN3A|SLC1A7|SLC12A1|SURF1|TRPV1|KCNH4|CHRNA10|NIPA2|TMC2|TRPV3|CALHM5|TMEM150C	0	GO:0016491	GO Molecular Functions	oxidoreductase activity	-1.44295	1.68182	2.0739	CYBA|CYP2A7|CYP3A7|AKR1C2|DHCR24|HBA2|NDUFB9|NDUFS3|SNCA|KCNAB3|PDIA6|ABCC4|DUOX1|MICAL1|STEAP4	0
GO:0051489	GO Biological Processes	regulation of filopodium assembly	-1.69116	5.16469	3.19562	TGFBR1|MIEN1|SRGAP2C	0	GO:0015267	GO Molecular Functions	channel activity	-1.38444	1.68626	2.01064	GABRR2|GRIN1|GRINA|KCNJ2|SCN3A|SLC1A5|SLC1A7|TRPV1|KCNH4|CHRNA10|TMC2|TRPV3|CALHM5|TMEM150C	0	GO:0072593	GO Biological Processes	reactive oxygen species metabolic process	-1.3233	2.9495	2.28844	CYBA|HBA2|NDUFS3|DUOX1	0
GO:0040017	GO Biological Processes	positive regulation of locomotion	-1.63772	1.82816	2.33043	IGF1R|IL1B|PLP1|MAPK1|RET|TGFBR1|RACK1|RTN4|DDRGK1|AKIRIN1|MIEN1|SYDE1|SMIM22|SRGAP2C	0	GO:0022803	GO Molecular Functions	passive transmembrane transporter activity	-1.38444	1.68626	2.01064	GABRR2|GRIN1|GRINA|KCNJ2|SCN3A|SLC1A5|SLC1A7|TRPV1|KCNH4|CHRNA10|TMC2|TRPV3|CALHM5|TMEM150C	0	GO:0002833	GO Biological Processes	positive regulation of response to biotic stimulus	-3.06141	2.95838	3.99041	CYBA|HLA-F|HMGB2|NONO|LATS1|RBM14|KAT5|PYCARD|PELI1|WDFY1|MMRN2|ALPK1	-0.431063
GO:0031346	GO Biological Processes	positive regulation of cell projection organization	-1.54123	2.10891	2.3183	HTT|IGF1R|RET|TGFBR1|IST1|WASF2|DEF8|AKIRIN1|MIEN1	0	GO:0099536	GO Biological Processes	synaptic signaling	-1.34613	1.70269	1.97295	ADORA1|SLC29A1|GABRR2|GRIN1|NR4A1|RAB3A|RPS6KA1|SLC1A7|TRPV1|PPFIA3|CHRNA10|SYT2|STAC3	0	GO:0045089	GO Biological Processes	positive regulation of innate immune response	-2.88937	2.99115	3.86111	CYBA|HLA-F|HMGB2|NONO|LATS1|RBM14|KAT5|PYCARD|PELI1|WDFY1|ALPK1	-0.3663
GO:0006414	GO Biological Processes	translational elongation	-3.07219	6.80295	5.00971	EEF1A1|EEF1B2|EEF2|RACK1|DDRGK1	-0.333649	GO:0098657	GO Biological Processes	import into cell	-2.91548	2.02704	3.52884	ADORA1|ALOX15|CD81|SLC29A1|FGR|HRAS|KCNJ2|PIK3C2A|SLC1A5|SLC1A7|SLC12A1|SRC|VAMP7|TGM2|VLDLR|TRPV1|CUBN|PACSIN1|ACKR3|ACE2|MYO19|ITCH|TRPV3	-0.0639601	GO:0045087	GO Biological Processes	innate immune response	-2.71667	2.0695	3.38978	LYST|CYBA|HMGB2|IL10RB|NONO|PCBP2|RAB27A|SNCA|SRPK1|SMARCA5|KYNU|RBM14|KAT5|VSIG4|CLEC5A|PYCARD|ARL8B|CXCL16|TNFAIP8L2|ALPK1	-0.273409
GO:0003746	GO Molecular Functions	translation elongation factor activity	-2.92772	14.0594	6.07033	EEF1A1|EEF1B2|EEF2	-0.271567	GO:0006897	GO Biological Processes	endocytosis	-2.01116	1.93474	2.73319	ADORA1|ALOX15|CD81|FGR|HRAS|PIK3C2A|SRC|VAMP7|TGM2|VLDLR|CUBN|PACSIN1|ACKR3|ACE2|MYO19|ITCH	0	GO:0045088	GO Biological Processes	regulation of innate immune response	-2.5763	2.37735	3.39006	CYBA|HLA-F|HMGB2|NONO|PCBP2|PTPN1|LATS1|RBM14|KAT5|VSIG4|PYCARD|PELI1|WDFY1|ALPK1	-0.218041
GO:0090079	GO Molecular Functions	translation regulator activity, nucleic acid binding	-2.71305	4.64348	4.17384	DHFR|EEF1A1|EEF1B2|EEF2|EIF4H|EIF3L	-0.197864	GO:0006909	GO Biological Processes	phagocytosis	-1.33447	2.31804	2.1436	ADORA1|ALOX15|FGR|SRC|VAMP7|TGM2	0	GO:0031349	GO Biological Processes	positive regulation of defense response	-2.41855	2.36978	3.25218	CYBA|HLA-F|HMGB2|NONO|SNCA|LATS1|RBM14|KAT5|PYCARD|PELI1|WDFY1|MMRN2|ALPK1	-0.144289
GO:0008135	GO Molecular Functions	translation factor activity, RNA binding	-2.5079	5.08172	4.07851	EEF1A1|EEF1B2|EEF2|EIF4H|EIF3L	-0.140248	GO:0031966	GO Cellular Components	mitochondrial membrane	-2.91381	1.9588	3.4991	SLC25A6|FGR|IFI6|HSPD1|NDUFB5|SRC|SURF1|VAMP1|KMO|PLA2G4C|PEMT|MRPS18C|COA1|CISD1|SELENON|MRPS9|MRPL1|MRPL44|MYO19|NDUFA11|CIBAR1|MTLN|SLC25A34|TOMM5|PIGBOS1	-0.0639601	GO:0002831	GO Biological Processes	regulation of response to biotic stimulus	-2.28254	2.13148	3.04918	CYBA|HLA-F|HMGB2|NONO|PCBP2|PTPN1|LATS1|RBM14|KAT5|VSIG4|PYCARD|PELI1|WDFY1|MMRN2|ALPK1	-0.0802783
GO:0043021	GO Molecular Functions	ribonucleoprotein complex binding	-2.27198	3.33613	3.41413	EEF2|EIF4H|NAA10|RACK1|STRAP|ITCH|TIMM50	-0.019052	GO:0005743	GO Cellular Components	mitochondrial inner membrane	-2.02633	1.94239	2.75003	SLC25A6|FGR|IFI6|HSPD1|NDUFB5|SRC|SURF1|MRPS18C|COA1|MRPS9|MRPL1|MRPL44|NDUFA11|CIBAR1|MTLN|SLC25A34	0	GO:0050778	GO Biological Processes	positive regulation of immune response	-1.97362	1.91459	2.69073	BLK|CYBA|HLA-F|HLX|HMGB2|NONO|PTPRC|LATS1|RBM14|KAT5|VSIG4|PYCARD|SPHK2|PELI1|WDFY1|ALPK1	0
GO:0043022	GO Molecular Functions	ribosome binding	-1.35106	3.01273	2.33735	EEF2|EIF4H|NAA10|RACK1	0	GO:0019866	GO Cellular Components	organelle inner membrane	-1.64592	1.75196	2.31264	SLC25A6|FGR|IFI6|HSPD1|NDUFB5|SRC|SURF1|MRPS18C|COA1|MRPS9|MRPL1|MRPL44|NDUFA11|CIBAR1|MTLN|SLC25A34	0	GO:0062208	GO Biological Processes	positive regulation of pattern recognition receptor signaling pathway	-1.8503	4.30782	3.21108	CYBA|LATS1|PELI1|WDFY1	0
hsa04520	KEGG Pathway	Adherens junction	-3.06894	5.44236	4.69944	CSNK2A2|IGF1R|AFDN|MAPK1|TGFBR1|WASF2	-0.333649	GO:0098798	GO Cellular Components	mitochondrial protein-containing complex	-1.56766	2.41571	2.4369	SLC25A6|MRPS18C|LYRM4|MRPS9|MRPL1|MRPL44|TOMM5	0	GO:0032103	GO Biological Processes	positive regulation of response to external stimulus	-1.84938	1.94878	2.58385	CYBA|HLA-F|HMGB2|NONO|SNCA|VEGFA|LATS1|RBM14|KAT5|PYCARD|PELI1|WDFY1|MMRN2|ALPK1	0
GO:0001935	GO Biological Processes	endothelial cell proliferation	-1.9891	6.65973	3.82369	ERN1|TGFBR1|THAP1	0	GO:0007005	GO Biological Processes	mitochondrion organization	-1.55122	1.88045	2.2571	SLC25A6|IFI6|HSPD1|NDUFB5|RAB3A|SSBP1|SURF1|COA1|SELENON|NDUFA11|CIBAR1|TOMM5	0	GO:0006767	GO Biological Processes	water-soluble vitamin metabolic process	-2.98214	6.49592	4.85646	SHMT1|SLC2A3|MCCC1|PDXP|THTPA	-0.394648
GO:1902911	GO Cellular Components	protein kinase complex	-1.43283	2.73885	2.36948	CSNK2A2|ERN1|IGF1R|CDK14|TGFBR1	0	GO:0006942	GO Biological Processes	regulation of striated muscle contraction	-2.87293	4.25739	4.21822	ADORA1|NR4A1|JUP|KCNJ2|BMP10|ADCY10|ACE2	-0.0639601	GO:0006766	GO Biological Processes	vitamin metabolic process	-2.70888	4.63294	4.16706	SHMT1|SLC2A3|PIAS4|MCCC1|PDXP|THTPA	-0.271013
GO:0051604	GO Biological Processes	protein maturation	-3.05963	2.48107	3.818	CTSZ|NAGLU|FURIN|PIGH|RAP1GDS1|TBCE|NAA10|CDC37|CCT5|NUDCD3|PPIL2|UNC45A|RNF123|SLC30A5|ISCA1|DNLZ	-0.333649	GO:0055117	GO Biological Processes	regulation of cardiac muscle contraction	-2.73488	4.66542	4.19641	ADORA1|JUP|KCNJ2|BMP10|ADCY10|ACE2	-0.0639601	GO:0072528	GO Biological Processes	pyrimidine-containing compound biosynthetic process	-1.78113	5.58059	3.38158	DUT|SHMT1|THTPA	0
GO:0101031	GO Cellular Components	protein folding chaperone complex	-1.87035	6.02547	3.56965	CDC37|CCT5|RPAP3	0	GO:0008016	GO Biological Processes	regulation of heart contraction	-2.60968	2.92514	3.60128	ADORA1|GLP1R|JUP|KCNJ2|SRC|TGFB2|TRPV1|BMP10|ADCY10|ACE2	-0.0620342	GO:0000287	GO Molecular Functions	magnesium ion binding	-1.62836	2.49105	2.52445	DUT|PRPSAP1|SNCA|SRPK1|LATS1|PDXP|THTPA	0
GO:0051082	GO Molecular Functions	unfolded protein binding	-1.82955	3.48581	3.00091	ERN1|CHAF1A|CDC37|CCT5|NUDCD3	0	GO:0086004	GO Biological Processes	regulation of cardiac muscle cell contraction	-2.56774	6.82533	4.49888	ADORA1|JUP|KCNJ2|ADCY10	-0.0538919	GO:0016592	GO Cellular Components	mediator complex	-2.97757	8.8485	5.31263	UXT|MED13|MED4|MED28	-0.394648
GO:0006457	GO Biological Processes	protein folding	-1.72807	2.61281	2.66556	TBCE|CDC37|CCT5|NUDCD3|PPIL2|UNC45A|DNLZ	0	GO:1903115	GO Biological Processes	regulation of actin filament-based movement	-2.32218	5.85028	4.04638	ADORA1|JUP|KCNJ2|ADCY10	-0.0320202	GO:0030374	GO Molecular Functions	nuclear receptor coactivator activity	-2.28377	5.74376	3.98682	TMF1|MED13|RBM14|MED4	-0.0802783
GO:0016363	GO Cellular Components	nuclear matrix	-3.04522	4.57749	4.45988	HNRNPA2B1|PSMA6|STAG1|IFFO1|TINF2|ZNF350|ZNF326	-0.333649	GO:1903522	GO Biological Processes	regulation of blood circulation	-1.9182	2.31804	2.77225	ADORA1|GLP1R|JUP|KCNJ2|SRC|TGFB2|TRPV1|BMP10|ADCY10|ACE2	0	GO:0034243	GO Biological Processes	regulation of transcription elongation by RNA polymerase II	-1.63981	3.72039	2.84224	SHH|MED4|INTS10|MED28	0
GO:0034502	GO Biological Processes	protein localization to chromosome	-2.75392	4.73027	4.23374	MSH2|RPA1|BUB3|IFFO1|TINF2|CHMP7	-0.199958	GO:0006937	GO Biological Processes	regulation of muscle contraction	-1.6026	2.45712	2.48683	ADORA1|NR4A1|JUP|KCNJ2|BMP10|ADCY10|ACE2	0	GO:0032784	GO Biological Processes	regulation of DNA-templated transcription elongation	-1.46282	3.27395	2.53311	SHH|MED4|INTS10|MED28	0
GO:0034399	GO Cellular Components	nuclear periphery	-2.5878	3.80965	3.8411	HNRNPA2B1|PSMA6|STAG1|IFFO1|TINF2|ZNF350|ZNF326	-0.170864	GO:0086091	GO Biological Processes	regulation of heart rate by cardiac conduction	-1.56624	4.6071	2.93663	JUP|KCNJ2|SRC	0	GO:0071824	GO Biological Processes	protein-DNA complex organization	-1.45932	2.29176	2.28091	HMGB2|SMARCD1|SMARCA5|MED4|BRF2|MED28|SHPRH	0
GO:0042162	GO Molecular Functions	telomeric DNA binding	-1.9891	6.65973	3.82369	HNRNPA2B1|RPA1|TINF2	0	GO:0043268	GO Biological Processes	positive regulation of potassium ion transport	-1.45951	4.18827	2.72252	ADORA1|KCNJ2|AMIGO1	0	GO:0060261	GO Biological Processes	positive regulation of transcription initiation by RNA polymerase II	-1.39462	3.96042	2.59508	MED13|MED4|MED28	0
GO:0000781	GO Cellular Components	chromosome, telomeric region	-1.74668	2.90885	2.76579	HNRNPA2B1|MSH2|PPP1CC|RPA1|SUN1|TINF2	0	GO:0015931	GO Biological Processes	nucleobase-containing compound transport	-2.86223	2.96363	3.82862	SLC25A6|EIF4E|SLC29A1|NUP88|RANBP2|FXR1|SMG6|ADCY10|UPF3B|YTHDC1|CALHM5	-0.0639601	GO:0019901	GO Molecular Functions	protein kinase binding	-2.96191	2.22478	3.64356	ATF2|FOXM1|PLEK|PRKG1|PTPN1|PTPRC|TUBA4A|ZFP36|LATS1|KIF13B|ADIPOR1|BCL11A|SHC3|MICAL1|MAPKAP1|SPDYE2|SPDYE21|SPDYE5|SPDYE10	-0.386407
GO:0051235	GO Biological Processes	maintenance of location	-2.9344	3.87846	4.1707	CD4|IL1B|NAGLU|STAT5B|SUN1|SPOUT1|BDH2|SMIM22	-0.271567	GO:0051028	GO Biological Processes	mRNA transport	-2.2583	3.30766	3.39197	EIF4E|NUP88|RANBP2|FXR1|SMG6|UPF3B|YTHDC1	-0.0320202	hsa04914	KEGG Pathway	Progesterone-mediated oocyte maturation	-2.60792	4.42425	4.01958	MAPK10|ANAPC16|SPDYE2|SPDYE21|SPDYE5|SPDYE10	-0.23469
GO:0051651	GO Biological Processes	maintenance of location in cell	-2.25766	4.43982	3.67792	CD4|NAGLU|SUN1|SPOUT1|BDH2	-0.013574	GO:0006403	GO Biological Processes	RNA localization	-1.95098	2.65635	2.90697	EIF4E|NUP88|RANBP2|FXR1|SMG6|NHP2|UPF3B|YTHDC1	0	GO:0019900	GO Molecular Functions	kinase binding	-2.44405	1.99887	3.13912	ATF2|FOXM1|PLEK|PRKG1|PTPN1|PTPRC|TUBA4A|ZFP36|LATS1|KIF13B|ADIPOR1|BCL11A|SHC3|MICAL1|MAPKAP1|SPDYE2|SPDYE21|SPDYE5|SPDYE10	-0.144289
GO:0051642	GO Biological Processes	centrosome localization	-2.15949	7.66878	4.1982	NUBP1|SUN1|SPOUT1	0	GO:0050657	GO Biological Processes	nucleic acid transport	-1.84643	2.75638	2.82929	EIF4E|NUP88|RANBP2|FXR1|SMG6|UPF3B|YTHDC1	0	hsa04114	KEGG Pathway	Oocyte meiosis	-1.54853	2.9442	2.55507	ANAPC16|SPDYE2|SPDYE21|SPDYE5|SPDYE10	0
GO:0061842	GO Biological Processes	microtubule organizing center localization	-2.15949	7.66878	4.1982	NUBP1|SUN1|SPOUT1	0	GO:0050658	GO Biological Processes	RNA transport	-1.84643	2.75638	2.82929	EIF4E|NUP88|RANBP2|FXR1|SMG6|UPF3B|YTHDC1	0	GO:0022408	GO Biological Processes	negative regulation of cell-cell adhesion	-2.94186	3.52458	4.07308	HFE|HLX|PRKG1|SHH|VEGFA|VSIG4|PELI1|TNFAIP8L2|ADTRP	-0.373656
GO:0048708	GO Biological Processes	astrocyte differentiation	-2.89022	6.20269	4.70428	IL1B|NAGLU|PLP1|MAPK1|EOMES	-0.242836	GO:0051236	GO Biological Processes	establishment of RNA localization	-1.81877	2.72149	2.7909	EIF4E|NUP88|RANBP2|FXR1|SMG6|UPF3B|YTHDC1	0	GO:0007162	GO Biological Processes	negative regulation of cell adhesion	-2.7662	2.88569	3.72351	HFE|HLX|PRKG1|PTPN1|PTPRC|SHH|VEGFA|VSIG4|PELI1|TNFAIP8L2|ADTRP	-0.300663
GO:0042063	GO Biological Processes	gliogenesis	-2.75468	3.06751	3.7724	IL1B|NAGLU|PLP1|MAPK1|EOMES|NDRG1|SUN1|RTN4|APCDD1|SRGAP2C	-0.199958	GO:0006406	GO Biological Processes	mRNA export from nucleus	-1.60296	3.61341	2.77539	EIF4E|NUP88|SMG6|YTHDC1	0	GO:1903038	GO Biological Processes	negative regulation of leukocyte cell-cell adhesion	-2.51539	3.69639	3.743	HFE|HLX|SHH|VSIG4|PELI1|TNFAIP8L2|ADTRP	-0.190226
GO:0014002	GO Biological Processes	astrocyte development	-2.02105	6.83972	3.89297	IL1B|NAGLU|PLP1	0	GO:0005929	GO Cellular Components	cilium	-2.85367	1.93901	3.44479	BSG|CENPF|GAS8|GSTM3|HSPD1|DLEC1|TRAF3IP1|IFT81|ADCY10|CFAP298|ANKMY2|ACE2|TTC23|SPAG16|TTLL7|TSSK6|IFT20|NEDD1|SPMIP4|CIBAR1|KLC3|TRPV3|TOGARAM2|FBXL13|EYS	-0.0639601	GO:0050863	GO Biological Processes	regulation of T cell activation	-2.43615	2.48654	3.30737	CD5|HFE|HLX|PTPRC|SHH|SMARCD1|TOX|KAT5|VSIG4|PYCARD|PELI1|TNFAIP8L2	-0.144289
GO:0021782	GO Biological Processes	glial cell development	-1.73414	3.29518	2.85013	IL1B|NAGLU|PLP1|MAPK1|NDRG1	0	GO:0007283	GO Biological Processes	spermatogenesis	-2.23644	1.87566	2.91461	MSH6|JAG2|MEA1|SRC|NR2C2|BAG6|FXR1|USP9Y|DLEC1|IFT81|RACGAP1|ADCY10|SPAG16|TSSK6|IFT20|YTHDC1|HSF5|KLC3|ASPM|SLCO4C1	-0.0320202	GO:1903037	GO Biological Processes	regulation of leukocyte cell-cell adhesion	-2.43615	2.48654	3.30737	CD5|HFE|HLX|PTPRC|SHH|SMARCD1|KAT5|VSIG4|PYCARD|PELI1|TNFAIP8L2|ADTRP	-0.144289
GO:0150076	GO Biological Processes	neuroinflammatory response	-1.60179	4.7749	3.01264	IL1B|NAGLU|POMGNT1	0	GO:0048232	GO Biological Processes	male gamete generation	-2.11943	1.82821	2.79302	MSH6|JAG2|MEA1|SRC|NR2C2|BAG6|FXR1|USP9Y|DLEC1|IFT81|RACGAP1|ADCY10|SPAG16|TSSK6|IFT20|YTHDC1|HSF5|KLC3|ASPM|SLCO4C1	-0.0182014	GO:0022407	GO Biological Processes	regulation of cell-cell adhesion	-2.33796	2.23369	3.13422	CD5|HFE|HLX|PRKG1|PTPRC|SHH|SMARCD1|VEGFA|KAT5|VSIG4|PYCARD|PELI1|TNFAIP8L2|ADTRP	-0.112176
GO:0010001	GO Biological Processes	glial cell differentiation	-1.35118	2.34324	2.16999	IL1B|NAGLU|PLP1|MAPK1|EOMES|NDRG1	0	GO:0031514	GO Cellular Components	motile cilium	-1.80057	2.12487	2.59407	GAS8|GSTM3|HSPD1|IFT81|ADCY10|SPAG16|TSSK6|IFT20|SPMIP4|KLC3|FBXL13	0	GO:0002520	GO Biological Processes	immune system development	-2.29615	3.37024	3.44664	CXCR5|HMGB2|LTBR|PTPRC|SHH|TOX|POLL	-0.0819321
GO:0033365	GO Biological Processes	protein localization to organelle	-2.85148	2.12485	3.51801	BBS1|CNGB1|MSH2|RAP1GDS1|RPA1|BUB3|IPO7|SUN1|NUDCD3|IFFO1|HACL1|TINF2|RTN4|DDRGK1|COG3|TOMM40L|CHMP7|TIMM50|CHMP4B|DNLZ	-0.224594	GO:0007281	GO Biological Processes	germ cell development	-1.31663	1.77818	1.96375	SRC|FXR1|MARF1|IFT81|PRMT7|ADCY10|SPAG16|TSSK6|YTHDC1|KLC3|ASPM	0	GO:0050868	GO Biological Processes	negative regulation of T cell activation	-2.1771	3.61097	3.39395	HFE|HLX|SHH|VSIG4|PELI1|TNFAIP8L2	-0.0477226
GO:0045321	GO Biological Processes	leukocyte activation	-2.84093	2.29083	3.5745	BCR|CD4|CD8B|ITGB8|MSH2|NAGLU|RPS6|STAT5B|PRDX2|EOMES|SOCS3|NDRG1|CPLX2|CD93|ITCH|SANBR|KLRC4-KLRK1	-0.224594	GO:0008083	GO Molecular Functions	growth factor activity	-2.85198	3.41267	3.96089	CNTF|GMFB|IL10|JAG2|PSPN|TGFB2|CCN6|BMP10|NRG4	-0.0639601	GO:0045621	GO Biological Processes	positive regulation of lymphocyte differentiation	-2.16202	3.58461	3.37207	HLX|PTPRC|SHH|SMARCD1|TOX|KAT5	-0.0477226
GO:0030097	GO Biological Processes	hemopoiesis	-2.78352	2.20061	3.49424	BCR|RUNX1|CD4|EEF2|ITGB8|MSH2|NAGLU|RPS6|STAT5B|EOMES|SOCS3|WASF2|KLF1|WDR7|VPS33B|YTHDF2|TWSG1|HIPK1	-0.21532	GO:0005125	GO Molecular Functions	cytokine activity	-1.41311	2.1001	2.1732	CNTF|IL10|IL16|TGFB2|CRLF1|BMP10|FAM3B|IFNK	0	GO:0050865	GO Biological Processes	regulation of cell activation	-2.15352	2.00548	2.88882	CD5|HFE|HLX|PLEK|PRKG1|PTPRC|SHH|SMARCD1|SNCA|TOX|KAT5|VSIG4|PYCARD|SPHK2|PELI1|TNFAIP8L2	-0.0448265
GO:0001775	GO Biological Processes	cell activation	-2.73761	2.1257	3.4285	BCR|CD4|CD8B|IL1B|ITGB8|MSH2|NAGLU|RPS6|STAT5B|PRDX2|TGFBR1|EOMES|SOCS3|NDRG1|CPLX2|CD93|ITCH|SANBR|KLRC4-KLRK1	-0.197864	GO:0051881	GO Biological Processes	regulation of mitochondrial membrane potential	-2.85128	4.91424	4.36607	IFI6|SRC|TRPV1|CCN6|ADCY10|MTLN	-0.0639601	GO:0050866	GO Biological Processes	negative regulation of cell activation	-2.15063	2.88453	3.16962	HFE|HLX|PRKG1|PTPRC|SHH|VSIG4|PELI1|TNFAIP8L2	-0.0448265
GO:0030099	GO Biological Processes	myeloid cell differentiation	-1.95651	2.48921	2.86304	RUNX1|CD4|ITGB8|NAGLU|RPS6|STAT5B|WASF2|KLF1|VPS33B	0	GO:0051900	GO Biological Processes	regulation of mitochondrial depolarization	-2.33865	8.77543	4.5852	IFI6|SRC|ADCY10	-0.0320202	GO:0002244	GO Biological Processes	hematopoietic progenitor cell differentiation	-2.11098	4.09243	3.44489	ATF2|PLEK|PTPRC|SHH|ZFP36	-0.0364688
GO:0002366	GO Biological Processes	leukocyte activation involved in immune response	-1.88596	2.81188	2.88585	BCR|MSH2|RPS6|EOMES|SOCS3|CPLX2|SANBR	0	GO:0033365	GO Biological Processes	protein localization to organelle	-2.83881	1.93413	3.43132	CD81|GLP1R|HSPD1|KPNA5|TRIM37|NUP88|RAD17|RANBP2|BAG6|H4C1|H4C5|RER1|KPTN|POLA2|ARL5A|LAMP3|SCG3|IPO11|ZWILCH|CTTNBP2NL|RCC2|NETO2|IFT20|PAQR3|TOMM5	-0.0639601	GO:0048534	GO Biological Processes	hematopoietic or lymphoid organ development	-2.07562	4.01219	3.389	CXCR5|LTBR|PTPRC|SHH|TOX	-0.0186465
GO:0002263	GO Biological Processes	cell activation involved in immune response	-1.84491	2.75933	2.82889	BCR|MSH2|RPS6|EOMES|SOCS3|CPLX2|SANBR	0	hsa03013	KEGG Pathway	Nucleocytoplasmic transport	-1.49579	2.84389	2.46943	KPNA5|NUP88|RANBP2|IPO11|UPF3B	0	GO:0043368	GO Biological Processes	positive T cell selection	-2.05233	7.0156	3.96023	PTPRC|SHH|TOX	-0.0143061
GO:0048598	GO Biological Processes	embryonic morphogenesis	-1.56947	1.83691	2.2621	BCR|NAGLU|OTX1|MAPK1|RET|RPS6|TGFBR1|EOMES|SOCS3|RACK1|YTHDF2|TWSG1|HIPK1	0	GO:0072594	GO Biological Processes	establishment of protein localization to organelle	-1.42746	1.85634	2.11445	GLP1R|HSPD1|KPNA5|TRIM37|NUP88|RANBP2|BAG6|POLA2|LAMP3|IPO11|TOMM5	0	GO:0042110	GO Biological Processes	T cell activation	-2.03118	2.41441	2.91258	ATF2|HLX|PTPRC|RAB27A|SHH|TOX|KIF13B|PELI1|TNFAIP8L2|GPR89A	-0.0143061
GO:0002285	GO Biological Processes	lymphocyte activation involved in immune response	-1.50675	2.86927	2.48834	MSH2|RPS6|EOMES|SOCS3|SANBR	0	GO:0006606	GO Biological Processes	protein import into nucleus	-1.36924	2.62513	2.26566	KPNA5|NUP88|RANBP2|POLA2|IPO11	0	GO:0050867	GO Biological Processes	positive regulation of cell activation	-2.03017	2.29677	2.87404	CD5|HLX|PLEK|PTPRC|SHH|SMARCD1|TOX|KAT5|PYCARD|SPHK2|PELI1	-0.0143061
GO:0046649	GO Biological Processes	lymphocyte activation	-1.40602	1.84112	2.08563	CD4|CD8B|MSH2|RPS6|STAT5B|PRDX2|EOMES|SOCS3|ITCH|SANBR|KLRC4-KLRK1	0	GO:0051170	GO Biological Processes	import into nucleus	-1.30473	2.51754	2.16058	KPNA5|NUP88|RANBP2|POLA2|IPO11	0	GO:0010720	GO Biological Processes	positive regulation of cell development	-2.02469	2.19728	2.83619	ACTN3|HLX|ITPKA|SERPINF1|PTPRC|SHH|SMARCD1|VEGFA|TOX|KAT5|DISC1|BCL11A	-0.0143061
GO:0007179	GO Biological Processes	transforming growth factor beta receptor signaling pathway	-2.83855	4.91397	4.35812	LRRC32|ITGB8|JUN|FURIN|TGFBR1|LEFTY1	-0.224594	GO:0000786	GO Cellular Components	nucleosome	-2.76841	3.64018	3.95498	TGM2|H2AC18|H3C8|H3C10|H4C1|H4C5|SHPRH|H3-7	-0.0639601	GO:0001775	GO Biological Processes	cell activation	-1.91902	1.84539	2.61442	CXCR5|ATF2|HLX|LTBR|PLEK|PTPRC|RAB27A|SHH|SNCA|TOX|MYL12A|KIF13B|PYCARD|PELI1|TNFAIP8L2|XIRP1|GPR89A	0
GO:0050431	GO Molecular Functions	transforming growth factor beta binding	-2.55605	10.5446	5.12339	LRRC32|TGFBR1|TWSG1	-0.163937	GO:0032993	GO Cellular Components	protein-DNA complex	-2.68666	2.81545	3.63238	JUP|PRKDC|TGM2|H2AC18|H3C8|H3C10|H4C1|H4C5|POLA2|SHPRH|H3-7	-0.0639601	GO:0002695	GO Biological Processes	negative regulation of leukocyte activation	-1.8836	2.80853	2.88247	HFE|HLX|PTPRC|SHH|VSIG4|PELI1|TNFAIP8L2	0
GO:0070848	GO Biological Processes	response to growth factor	-2.4997	2.25151	3.28014	EEF1A1|ELK1|ERN1|LRRC32|IGF1R|ITGB8|JUN|FURIN|MAPK1|RET|STAT5B|TGFBR1|RACK1|LEFTY1|TWSG1	-0.140122	hsa05034	KEGG Pathway	Alcoholism	-2.41595	2.9407	3.43371	SLC29A1|GRIN1|HRAS|PKIA|H2AC18|H3C8|H3C10|H4C1|H4C5	-0.0395831	GO:0046631	GO Biological Processes	alpha-beta T cell activation	-1.83582	3.49781	3.01057	ATF2|HLX|PTPRC|SHH|TOX	0
GO:0071560	GO Biological Processes	cellular response to transforming growth factor beta stimulus	-2.4665	3.62267	3.67733	LRRC32|IGF1R|ITGB8|JUN|FURIN|TGFBR1|LEFTY1	-0.115781	GO:0030527	GO Molecular Functions	structural constituent of chromatin	-2.26834	3.7609	3.52161	H2AC18|H3C8|H3C10|H4C1|H4C5|H3-7	-0.0320202	GO:0002694	GO Biological Processes	regulation of leukocyte activation	-1.82065	1.93235	2.55009	CD5|HFE|HLX|PTPRC|SHH|SMARCD1|SNCA|TOX|KAT5|VSIG4|PYCARD|SPHK2|PELI1|TNFAIP8L2	0
GO:0071559	GO Biological Processes	response to transforming growth factor beta	-2.36659	3.4735	3.54228	LRRC32|IGF1R|ITGB8|JUN|FURIN|TGFBR1|LEFTY1	-0.0610676	GO:0032200	GO Biological Processes	telomere organization	-2.20519	3.23305	3.32012	PRKDC|H3C8|H3C10|H4C1|H4C5|NHP2|INO80C	-0.0320202	GO:0002696	GO Biological Processes	positive regulation of leukocyte activation	-1.77326	2.20023	2.59046	CD5|HLX|PTPRC|SHH|SMARCD1|TOX|KAT5|PYCARD|SPHK2|PELI1	0
GO:0141091	GO Biological Processes	transforming growth factor beta receptor superfamily signaling pathway	-2.24587	3.29886	3.3787	LRRC32|ITGB8|JUN|FURIN|TGFBR1|LEFTY1|TWSG1	-0.013574	hsa05322	KEGG Pathway	Systemic lupus erythematosus	-2.07121	3.04962	3.13812	HLA-DMA|IL10|H2AC18|H3C8|H3C10|H4C1|H4C5	-0.0104137	GO:0045582	GO Biological Processes	positive regulation of T cell differentiation	-1.76456	3.35445	2.89803	HLX|PTPRC|SHH|SMARCD1|KAT5	0
GO:0007178	GO Biological Processes	cell surface receptor protein serine/threonine kinase signaling pathway	-2.09705	3.0916	3.17609	LRRC32|ITGB8|JUN|FURIN|TGFBR1|LEFTY1|TWSG1	0	GO:0034728	GO Biological Processes	nucleosome organization	-1.56261	2.63263	2.49076	SMARCB1|H3C8|H3C10|H4C1|H4C5|SHPRH	0	GO:0046632	GO Biological Processes	alpha-beta T cell differentiation	-1.74025	3.99262	3.01789	ATF2|HLX|SHH|TOX	0
GO:0007167	GO Biological Processes	enzyme-linked receptor protein signaling pathway	-2.06294	2.01168	2.80834	CD4|CD8B|LRRC32|IGF1R|ITGB8|JUN|FURIN|MAPK1|RET|STAT5B|TGFBR1|LEFTY1|NGEF|DNAI1|TWSG1	0	hsa04613	KEGG Pathway	Neutrophil extracellular trap formation	-1.40551	2.22796	2.20153	SLC25A6|SRC|H2AC18|H3C8|H3C10|H4C1|H4C5	0	GO:0051250	GO Biological Processes	negative regulation of lymphocyte activation	-1.70044	2.83868	2.6973	HFE|HLX|SHH|VSIG4|PELI1|TNFAIP8L2	0
GO:0071363	GO Biological Processes	cellular response to growth factor stimulus	-1.94754	2.06912	2.71971	EEF1A1|ERN1|LRRC32|IGF1R|ITGB8|JUN|FURIN|RET|STAT5B|TGFBR1|RACK1|LEFTY1|TWSG1	0	GO:0051276	GO Biological Processes	chromosome organization	-1.37858	1.68296	2.00297	CENPF|CHD4|FANCD2|PRKDC|SSBP1|BAG6|H3C8|H3C10|H4C1|H4C5|SMC2|RACGAP1|NHP2|INO80C	0	GO:0045058	GO Biological Processes	T cell selection	-1.68065	5.11554	3.17357	PTPRC|SHH|TOX	0
GO:0019838	GO Molecular Functions	growth factor binding	-1.63321	3.10134	2.69009	LRRC32|IGF1R|FURIN|TGFBR1|TWSG1	0	GO:0006334	GO Biological Processes	nucleosome assembly	-1.33007	2.5595	2.20197	H3C8|H3C10|H4C1|H4C5|SHPRH	0	GO:0045321	GO Biological Processes	leukocyte activation	-1.6415	1.83048	2.33512	CXCR5|ATF2|HLX|LTBR|PTPRC|RAB27A|SHH|SNCA|TOX|KIF13B|PYCARD|PELI1|TNFAIP8L2|GPR89A	0
GO:0019955	GO Molecular Functions	cytokine binding	-1.53993	2.92905	2.54145	CD4|LRRC32|IL5RA|TGFBR1|TWSG1	0	GO:0120015	GO Molecular Functions	sterol transfer activity	-2.75984	7.6785	4.86247	ARV1|STARD5|APOA5|STARD4	-0.0639601	GO:0051251	GO Biological Processes	positive regulation of lymphocyte activation	-1.62768	2.18587	2.43466	CD5|HLX|PTPRC|SHH|SMARCD1|TOX|KAT5|PYCARD|PELI1	0
hsa04350	KEGG Pathway	TGF-beta signaling pathway	-1.39946	3.12432	2.42231	LRRC32|MAPK1|TGFBR1|LEFTY1	0	GO:0043178	GO Molecular Functions	alcohol binding	-2.40227	4.00617	3.71486	APOF|CD81|ASTN2|STARD5|SYT2|STARD4	-0.0395831	GO:0051249	GO Biological Processes	regulation of lymphocyte activation	-1.55871	1.88519	2.26663	CD5|HFE|HLX|PTPRC|SHH|SMARCD1|TOX|KAT5|VSIG4|PYCARD|PELI1|TNFAIP8L2	0
GO:0035198	GO Molecular Functions	miRNA binding	-2.81715	8.03396	4.9963	HNRNPA2B1|XIST|SOCS3|SPOUT1	-0.221501	GO:0120013	GO Molecular Functions	lipid transfer activity	-2.38189	4.72523	3.86768	ARV1|STARD5|PITPNM3|APOA5|STARD4	-0.0349541	GO:0030217	GO Biological Processes	T cell differentiation	-1.55522	2.62616	2.48076	ATF2|HLX|PTPRC|SHH|TOX|GPR89A	0
GO:0061980	GO Molecular Functions	regulatory RNA binding	-2.30278	5.81769	4.02247	HNRNPA2B1|XIST|SOCS3|SPOUT1	-0.019052	GO:0120020	GO Molecular Functions	cholesterol transfer activity	-2.12164	7.37136	4.09973	STARD5|APOA5|STARD4	-0.0182014	GO:0072091	GO Biological Processes	regulation of stem cell proliferation	-1.51864	3.41036	2.63065	HMGB2|PTPRC|SHH|SOX18	0
GO:0030150	GO Biological Processes	protein import into mitochondrial matrix	-2.79013	12.6535	5.71001	TOMM40L|TIMM50|DNLZ	-0.21532	GO:0005496	GO Molecular Functions	steroid binding	-2.06728	3.41267	3.23116	APOF|CD81|ESR2|NR3C2|STARD5|STARD4	-0.00873073	GO:0045580	GO Biological Processes	regulation of T cell differentiation	-1.50706	2.55777	2.40819	HLX|PTPRC|SHH|SMARCD1|TOX|KAT5	0
GO:0044743	GO Biological Processes	protein transmembrane import into intracellular organelle	-1.9891	6.65973	3.82369	TOMM40L|TIMM50|DNLZ	0	GO:0015485	GO Molecular Functions	cholesterol binding	-1.93723	4.55022	3.35903	APOF|CD81|STARD5|STARD4	0	GO:1902107	GO Biological Processes	positive regulation of leukocyte differentiation	-1.47903	2.51842	2.36575	HLX|PTPRC|SHH|SMARCD1|TOX|KAT5	0
GO:0071806	GO Biological Processes	protein transmembrane transport	-1.95353	4.62228	3.39383	BCR|TOMM40L|TIMM50|DNLZ	0	GO:0030301	GO Biological Processes	cholesterol transport	-1.62384	3.66734	2.81171	ARV1|STARD5|APOA5|STARD4	0	GO:1903708	GO Biological Processes	positive regulation of hemopoiesis	-1.47903	2.51842	2.36575	HLX|PTPRC|SHH|SMARCD1|TOX|KAT5	0
GO:0170036	GO Biological Processes	import into the mitochondrion	-1.71485	5.27228	3.2445	TOMM40L|TIMM50|DNLZ	0	GO:0032934	GO Molecular Functions	sterol binding	-1.60296	3.61341	2.77539	APOF|CD81|STARD5|STARD4	0	GO:1903131	GO Biological Processes	mononuclear cell differentiation	-1.46996	2.04622	2.22088	ATF2|HLX|LTBR|MMP9|PTPRC|SHH|VEGFA|TOX|GPR89A	0
GO:0006605	GO Biological Processes	protein targeting	-1.41131	2.23673	2.21055	CDC37|HACL1|TOMM40L|TIMM50|CHMP4B|ZDHHC20|DNLZ	0	GO:0015918	GO Biological Processes	sterol transport	-1.39662	3.11028	2.41598	ARV1|STARD5|APOA5|STARD4	0	GO:0002521	GO Biological Processes	leukocyte differentiation	-1.42287	1.92133	2.12987	CBFA2T3|ATF2|HLX|LTBR|MMP9|PTPRC|SHH|VEGFA|TOX|GPR89A	0
GO:0006626	GO Biological Processes	protein targeting to mitochondrion	-1.40978	4.01698	2.62553	TOMM40L|TIMM50|DNLZ	0	GO:0005925	GO Cellular Components	focal adhesion	-2.75468	2.31804	3.51598	ANXA5|BSG|CD81|EPB41L2|IL16|JUP|PDGFRB|PLAU|RPS29|SRC|TGM2|VIM|HYOU1|REXO2|ENAH|NEXN	-0.0639601	GO:0050870	GO Biological Processes	positive regulation of T cell activation	-1.37488	2.19517	2.15669	CD5|HLX|PTPRC|SHH|SMARCD1|KAT5|PYCARD	0
GO:0043029	GO Biological Processes	T cell homeostasis	-2.70502	7.49836	4.77811	RPS6|STAT5B|PRDX2|SIT1	-0.197864	GO:0030055	GO Cellular Components	cell-substrate junction	-2.65348	2.26463	3.41362	ANXA5|BSG|CD81|EPB41L2|IL16|JUP|PDGFRB|PLAU|RPS29|SRC|TGM2|VIM|HYOU1|REXO2|ENAH|NEXN	-0.0639601	GO:0030097	GO Biological Processes	hemopoiesis	-1.34039	1.6607	1.95249	CBFA2T3|ATF2|HLX|LTBR|MMP9|PLEK|PTPRC|SHH|VEGFA|ZFP36|PABPC4|TOX|CLEC5A|GPR89A	0
GO:0002260	GO Biological Processes	lymphocyte homeostasis	-1.93337	4.55981	3.35813	RPS6|STAT5B|PRDX2|SIT1	0	GO:0009581	GO Biological Processes	detection of external stimulus	-2.6886	3.53542	3.85417	ADORA1|CDS1|JUP|TRPV1|CHRNA10|ADGRV1|TMC2|EYS	-0.0639601	GO:0002683	GO Biological Processes	negative regulation of immune system process	-1.3383	1.74146	1.97682	HFE|HLA-F|HLX|CCN3|PCBP2|PTPRC|SHH|VSIG4|CLDN18|PELI1|TNFAIP8L2|ADTRP	0
GO:0042098	GO Biological Processes	T cell proliferation	-1.91355	4.49902	3.32306	RPS6|STAT5B|PRDX2|ITCH	0	GO:0009582	GO Biological Processes	detection of abiotic stimulus	-2.64983	3.48528	3.80515	ADORA1|CDS1|JUP|TRPV1|CHRNA10|ADGRV1|TMC2|EYS	-0.0639601	GO:0046649	GO Biological Processes	lymphocyte activation	-1.32836	1.78638	1.97992	CXCR5|ATF2|HLX|PTPRC|RAB27A|SHH|TOX|KIF13B|PELI1|TNFAIP8L2|GPR89A	0
GO:0001776	GO Biological Processes	leukocyte homeostasis	-1.50374	3.37426	2.60477	RPS6|STAT5B|PRDX2|SIT1	0	GO:0050910	GO Biological Processes	detection of mechanical stimulus involved in sensory perception of sound	-2.60905	10.8402	5.22066	CHRNA10|ADGRV1|TMC2	-0.0620342	GO:0030101	GO Biological Processes	natural killer cell activation	-1.31103	3.66486	2.42857	PTPRC|RAB27A|TOX	0
GO:0048871	GO Biological Processes	multicellular organismal-level homeostasis	-1.37412	1.71886	2.01003	BBS1|BCR|CNGB1|IL1B|NAGLU|RPS6|STAT5B|PRDX2|KLF1|STRAP|SIT1|CYBRD1|CHMP4B	0	GO:0050982	GO Biological Processes	detection of mechanical stimulus	-1.85711	4.31074	3.21844	JUP|CHRNA10|ADGRV1|TMC2	0	GO:0071396	GO Biological Processes	cellular response to lipid	-2.90677	2.3985	3.66745	AKR1C2|GHSR|HMGB2|MMP9|SERPINF1|SMARCD1|TMF1|ZFP36|NRIP1|TEAD2|PLAA|KAT5|PYCARD|SPHK2|ADTRP|PAQR7	-0.3663
GO:0046651	GO Biological Processes	lymphocyte proliferation	-1.32771	2.95988	2.29627	RPS6|STAT5B|PRDX2|ITCH	0	GO:0032420	GO Cellular Components	stereocilium	-1.71153	3.90019	2.9643	KPTN|ADGRV1|IFT20|TMC2	0	GO:0032870	GO Biological Processes	cellular response to hormone stimulus	-2.3789	2.18457	3.15249	AVPR2|AKR1C2|GHSR|SERPINF1|PTPN1|PXN|TMF1|ZFP36|LATS1|ADIPOR1|CLDN18|MAPKAP1|ADTRP|RXFP2|PAQR7	-0.138509
GO:0016605	GO Cellular Components	PML body	-2.69296	4.60127	4.14443	RNF4|RPA1|SUMO2|THAP1|GCNA|HIPK1	-0.197864	GO:0050974	GO Biological Processes	detection of mechanical stimulus involved in sensory perception	-1.59496	4.72523	2.9946	CHRNA10|ADGRV1|TMC2	0	GO:0009755	GO Biological Processes	hormone-mediated signaling pathway	-2.03249	3.36364	3.18393	GHSR|TMF1|LATS1|ADIPOR1|RXFP2|PAQR7	-0.0143061
GO:0034976	GO Biological Processes	response to endoplasmic reticulum stress	-2.66947	3.21699	3.74491	BBS1|ERN1|JUN|SEL1L|UBXN8|MARCHF6|UBXN4|AFF4|DDRGK1	-0.186999	GO:0032421	GO Cellular Components	stereocilium bundle	-1.56234	3.51017	2.70476	KPTN|ADGRV1|IFT20|TMC2	0	GO:0048545	GO Biological Processes	response to steroid hormone	-1.61656	2.3056	2.4585	GHSR|HMGB2|SERPINF1|PTPRC|TMF1|ZFP36|ADTRP|PAQR7	0
GO:0140534	GO Cellular Components	endoplasmic reticulum protein-containing complex	-1.87267	3.57443	3.06897	ERN1|P4HA1|PIGH|SEL1L|MARCHF6	0	GO:0098858	GO Cellular Components	actin-based cell projection	-1.404	2.09117	2.16018	SRC|CUBN|KPTN|ENAH|ERMN|ADGRV1|IFT20|TMC2	0	GO:0071383	GO Biological Processes	cellular response to steroid hormone stimulus	-1.39593	2.67479	2.30974	SERPINF1|TMF1|ZFP36|ADTRP|PAQR7	0
hsa04141	KEGG Pathway	Protein processing in endoplasmic reticulum	-1.79137	2.97729	2.83165	ERN1|SEL1L|UBE2D2|UBXN8|MARCHF6|UBXN4	0	GO:0009117	GO Biological Processes	nucleotide metabolic process	-2.68344	2.28039	3.44403	HK3|MYH3|NDUFB5|NME2|KMO|PAICS|SHPK|REXO2|OLA1|DERA|GMPR2|NUDT11|ADCY10|SELENON|NDUFA11|UPP2	-0.0639601	GO:0071222	GO Biological Processes	cellular response to lipopolysaccharide	-1.33136	2.31647	2.13925	GHSR|HMGB2|MMP9|ZFP36|PLAA|PYCARD	0
GO:0036503	GO Biological Processes	ERAD pathway	-1.53151	3.44312	2.65329	SEL1L|UBXN8|MARCHF6|UBXN4	0	GO:0006753	GO Biological Processes	nucleoside phosphate metabolic process	-2.48621	2.01926	3.18278	ENTPD1|HK3|MMUT|MYH3|NDUFB5|NME2|KMO|PAICS|SHPK|REXO2|OLA1|DERA|GMPR2|NUDT11|PANK4|ADCY10|SELENON|NDUFA11|UPP2	-0.0395831	GO:0048639	GO Biological Processes	positive regulation of developmental growth	-2.89956	3.82918	4.12614	ACTN3|GHSR|HLX|VEGFA|RASAL1|PLAA|DISC1|BCL11A	-0.3663
GO:0005874	GO Cellular Components	microtubule	-2.66252	2.43002	3.48095	RNF4|TBCE|TPT1|NDRG1|KIF2C|CCT5|DNAI1|INO80|KATNAL1|CHMP7|CHMP4B|NEK7|IFT70B|SPMIP8	-0.186999	GO:0006163	GO Biological Processes	purine nucleotide metabolic process	-2.47858	2.31804	3.28598	HK3|MYH3|NDUFB5|NME2|KMO|PAICS|SHPK|OLA1|DERA|GMPR2|NUDT11|ADCY10|SELENON|NDUFA11	-0.0395831	GO:0045927	GO Biological Processes	positive regulation of growth	-2.85032	3.16018	3.88295	ACTN3|GHSR|HLX|VEGFA|RASAL1|PLAA|DISC1|BCL11A|CXCL16|MAPKAP1	-0.361301
GO:0000226	GO Biological Processes	microtubule cytoskeleton organization	-2.01383	2.04324	2.77367	BBS1|HTT|TBCE|STAG1|KIF2C|SUN1|DNAI1|INO80|DNAAF5|SPIRE1|KATNAL1|SAPCD2|NEK7|SRGAP2C	0	GO:0009259	GO Biological Processes	ribonucleotide metabolic process	-2.30727	2.3933	3.16164	HK3|MYH3|NDUFB5|NME2|PAICS|OLA1|GMPR2|NUDT11|ADCY10|SELENON|NDUFA11|UPP2	-0.0320202	GO:0048638	GO Biological Processes	regulation of developmental growth	-2.60797	2.75332	3.54526	ACTN3|GHSR|HLX|VEGFA|RASAL1|LATS1|PLAA|DISC1|BCL11A|TTL|DRAXIN	-0.23469
GO:0005819	GO Cellular Components	spindle	-1.44587	1.93923	2.16113	MAPK1|TPT1|STAG1|KIF2C|SPOUT1|INO80|KATNAL1|CHMP7|CHMP4B|NEK7	0	GO:0055086	GO Biological Processes	nucleobase-containing small molecule metabolic process	-2.27638	1.92914	2.96973	ENTPD1|HK3|MMUT|MYH3|NDUFB5|NME2|KMO|PAICS|SHPK|REXO2|OLA1|DERA|GMPR2|NUDT11|PANK4|ADCY10|SELENON|NDUFA11|UPP2	-0.0320202	GO:0030516	GO Biological Processes	regulation of axon extension	-2.47481	4.99077	4.02447	VEGFA|DISC1|BCL11A|TTL|DRAXIN	-0.161884
GO:0015631	GO Molecular Functions	tubulin binding	-1.38461	1.97197	2.10225	HTT|TBCE|NDRG1|KIF2C|CCT5|MAST2|INO80|SPIRE1|KATNAL1	0	GO:0019693	GO Biological Processes	ribose phosphate metabolic process	-2.22114	2.33271	3.06359	HK3|MYH3|NDUFB5|NME2|PAICS|OLA1|GMPR2|NUDT11|ADCY10|SELENON|NDUFA11|UPP2	-0.0320202	GO:0040008	GO Biological Processes	regulation of growth	-2.38901	2.12594	3.13996	ACTN3|GHSR|HLX|CCN3|VEGFA|RASAL1|LATS1|PLAA|DISC1|ADIPOR1|BCL11A|SPHK2|CXCL16|MAPKAP1|TTL|DRAXIN	-0.138509
hsa05220	KEGG Pathway	Chronic myeloid leukemia	-2.65008	5.4777	4.30899	BCR|RUNX1|MAPK1|STAT5B|TGFBR1	-0.186999	GO:0009150	GO Biological Processes	purine ribonucleotide metabolic process	-2.1075	2.35438	2.96568	HK3|MYH3|NDUFB5|NME2|PAICS|OLA1|GMPR2|NUDT11|ADCY10|SELENON|NDUFA11	-0.0138576	GO:1903859	GO Biological Processes	regulation of dendrite extension	-2.37092	9.09429	4.67962	RASAL1|PLAA|BCL11A	-0.138509
GO:0007422	GO Biological Processes	peripheral nervous system development	-1.73159	3.96972	3.00302	RUNX1|MAPK1|TBCE|NDRG1	0	GO:0072521	GO Biological Processes	purine-containing compound metabolic process	-2.07252	1.9657	2.80101	HK3|MMUT|MYH3|NDUFB5|NME2|KMO|PAICS|SHPK|OLA1|DERA|GMPR2|NUDT11|PANK4|ADCY10|SELENON|NDUFA11	-0.0104137	GO:0030307	GO Biological Processes	positive regulation of cell growth	-2.35204	3.45145	3.5223	VEGFA|RASAL1|PLAA|DISC1|BCL11A|CXCL16|MAPKAP1	-0.122954
GO:0070849	GO Biological Processes	response to epidermal growth factor	-1.69116	5.16469	3.19562	EEF1A1|MAPK1|STAT5B	0	GO:0009205	GO Biological Processes	purine ribonucleoside triphosphate metabolic process	-1.43636	2.26314	2.24682	HK3|MYH3|NDUFB5|NME2|OLA1|SELENON|NDUFA11	0	GO:0001558	GO Biological Processes	regulation of cell growth	-2.30904	2.39557	3.16417	CCN3|VEGFA|RASAL1|PLAA|DISC1|ADIPOR1|BCL11A|SPHK2|CXCL16|MAPKAP1|TTL|DRAXIN	-0.0865403
hsa05221	KEGG Pathway	Acute myeloid leukemia	-1.32722	3.72161	2.46089	RUNX1|MAPK1|STAT5B	0	GO:0072522	GO Biological Processes	purine-containing compound biosynthetic process	-1.39495	2.0823	2.14723	MMUT|NDUFB5|NME2|KMO|PAICS|PANK4|ADCY10|NDUFA11	0	GO:0061387	GO Biological Processes	regulation of extent of cell growth	-2.12899	4.13377	3.47338	VEGFA|DISC1|BCL11A|TTL|DRAXIN	-0.0404665
GO:1905521	GO Biological Processes	regulation of macrophage migration	-2.63493	7.17928	4.64352	BCR|MAPK1|RTN4|AKIRIN1	-0.186999	GO:0009144	GO Biological Processes	purine nucleoside triphosphate metabolic process	-1.36553	2.18272	2.14243	HK3|MYH3|NDUFB5|NME2|OLA1|SELENON|NDUFA11	0	GO:0008361	GO Biological Processes	regulation of cell size	-1.63624	2.74353	2.60195	PLEK|VEGFA|DISC1|BCL11A|TTL|DRAXIN	0
GO:1905523	GO Biological Processes	positive regulation of macrophage migration	-2.3621	9.0382	4.66081	MAPK1|RTN4|AKIRIN1	-0.0610676	GO:0009199	GO Biological Processes	ribonucleoside triphosphate metabolic process	-1.36553	2.18272	2.14243	HK3|MYH3|NDUFB5|NME2|OLA1|SELENON|NDUFA11	0	GO:0010721	GO Biological Processes	negative regulation of cell development	-1.60865	2.29751	2.44761	HLX|SHH|VEGFA|GPR37L1|CLDN18|BCL11A|RFLNA|DRAXIN	0
GO:0071675	GO Biological Processes	regulation of mononuclear cell migration	-1.4959	2.84988	2.47094	BCR|MAPK1|RTN4|AKIRIN1|KLRC4-KLRK1	0	GO:0009260	GO Biological Processes	ribonucleotide biosynthetic process	-1.34545	2.33271	2.16059	NDUFB5|NME2|PAICS|ADCY10|NDUFA11|UPP2	0	GO:0050770	GO Biological Processes	regulation of axonogenesis	-1.50283	2.86184	2.48196	VEGFA|KIF13B|DISC1|BCL11A|DRAXIN	0
GO:0001824	GO Biological Processes	blastocyst development	-2.63402	4.47911	4.05828	FURIN|PPP1CC|RPL13|TGFBR1|EOMES|RTN4	-0.186999	GO:0006091	GO Biological Processes	generation of precursor metabolites and energy	-1.30338	1.76887	1.94542	FDX1|GOT1|HK3|NDUFB5|SURF1|ENOX2|SHPK|DERA|SELENON|NDUFA11|MTLN	0	GO:0022604	GO Biological Processes	regulation of cell morphogenesis	-1.48335	2.3196	2.31593	ITPKA|VEGFA|RASAL1|PLAA|MYL12A|BCL11A|PEAK3	0
GO:0001701	GO Biological Processes	in utero embryonic development	-2.52338	2.54982	3.40459	BTF3|HSD17B2|MSH2|FURIN|PPP1CC|MAPK1|RPL13|TGFBR1|EOMES|SOCS3|RTN4|RUNDC1	-0.140248	GO:0043087	GO Biological Processes	regulation of GTPase activity	-2.67351	3.21426	3.7463	HRAS|MMUT|TGM2|RASGRP1|RCC2|SYDE2|MTSS2|FGD5|KLRC4-KLRK1	-0.0639601	GO:0050767	GO Biological Processes	regulation of neurogenesis	-1.39412	1.98021	2.11559	HMGB2|ITPKA|SERPINF1|SHH|VEGFA|GPR37L1|DISC1|BCL11A|DRAXIN	0
GO:0001825	GO Biological Processes	blastocyst formation	-1.78957	5.62377	3.39976	FURIN|EOMES|RTN4	0	GO:0046578	GO Biological Processes	regulation of Ras protein signal transduction	-2.08368	5.01453	3.61791	SRC|TGFB2|RASGRP1|SYDE2	-0.0104137	GO:0043123	GO Biological Processes	positive regulation of canonical NF-kappaB signal transduction	-2.8706	3.44223	3.9874	LTBR|VEGFA|PYCARD|PELI1|CARD14|ALPK1|MIB2|TAB3|GPR89A	-0.3663
GO:0048762	GO Biological Processes	mesenchymal cell differentiation	-1.73573	2.89222	2.74962	MAPK1|RET|TGFBR1|EOMES|DDX17|RTN4	0	GO:0043547	GO Biological Processes	positive regulation of GTPase activity	-1.90639	3.15015	2.99762	HRAS|MMUT|TGM2|RASGRP1|SYDE2|MTSS2	0	GO:0043122	GO Biological Processes	regulation of canonical NF-kappaB signal transduction	-2.39064	2.72829	3.34576	LTBR|VEGFA|PYCARD|SPHK2|PELI1|CARD14|ALPK1|MIB2|TAB3|GPR89A	-0.138509
GO:0001837	GO Biological Processes	epithelial to mesenchymal transition	-1.69838	3.87846	2.94488	TGFBR1|EOMES|DDX17|RTN4	0	GO:0090630	GO Biological Processes	activation of GTPase activity	-1.6867	5.119	3.18108	RASGRP1|SYDE2|MTSS2	0	hsa04064	KEGG Pathway	NF-kappa B signaling pathway	-2.0242	3.89755	3.30778	CSNK2A2|LTBR|PIAS4|CARD14|TAB3	-0.0143061
GO:1902459	GO Biological Processes	positive regulation of stem cell population maintenance	-2.56821	6.88625	4.5166	DPF2|SMARCA2|SAP30|LBH	-0.163937	GO:0051057	GO Biological Processes	positive regulation of small GTPase mediated signal transduction	-1.60296	3.61341	2.77539	SRC|TGM2|FXR1|RASGRP1	0	GO:0031491	GO Molecular Functions	nucleosome binding	-2.66933	5.53031	4.33942	CHD4|HNRNPC|SMARCA5|GLYR1|PWWP3A	-0.262497
GO:2000036	GO Biological Processes	regulation of stem cell population maintenance	-1.93337	4.55981	3.35813	DPF2|SMARCA2|SAP30|LBH	0	GO:0031252	GO Cellular Components	cell leading edge	-2.65348	2.26463	3.41362	ADORA1|FGR|NME2|PSD|SRC|VAMP7|VIM|TRPV1|KPTN|PACSIN1|ENAH|CTTNBP2NL|PLEKHG5|ADGRV1|MTSS2|FGD5	-0.0639601	GO:0003682	GO Molecular Functions	chromatin binding	-2.03402	1.99631	2.77615	CHD4|ATF2|PHC2|HNRNPC|NONO|PCBP2|SMARCD1|UXT|SMARCA5|TOX|KAT5|EP400|GLYR1|PWWP3A|MEIOB	-0.0143061
GO:0051983	GO Biological Processes	regulation of chromosome segregation	-1.62115	3.07871	2.67092	CSNK2A2|DPF2|SMARCA2|BUB3|KIF2C	0	GO:0031256	GO Cellular Components	leading edge membrane	-2.49304	3.02105	3.5277	ADORA1|FGR|PSD|SRC|TRPV1|PACSIN1|ADGRV1|MTSS2|FGD5	-0.0395831	GO:0042393	GO Molecular Functions	histone binding	-1.92325	2.62968	2.87177	CHD4|PHC2|SNCA|VPS72|SMARCA5|SPHK2|GLYR1|ZCWPW2	0
GO:0070603	GO Cellular Components	SWI/SNF superfamily-type complex	-1.57456	3.55185	2.72849	DPF2|SMARCA2|INO80|BACC1	0	GO:0032587	GO Cellular Components	ruffle membrane	-2.20529	3.64919	3.43062	FGR|PSD|SRC|PACSIN1|MTSS2|FGD5	-0.0320202	GO:0099175	GO Biological Processes	regulation of postsynapse organization	-2.62745	3.87122	3.89419	GHSR|ITPKA|PTPN1|LATS1|DISC1|DTNBP1|ZNF804A	-0.23469
GO:0051603	GO Biological Processes	proteolysis involved in protein catabolic process	-2.562	2.15325	3.29618	CTSZ|NAGLU|PSMA6|PSMB8|RNF4|RPGR|SEL1L|UBE2D2|UBXN8|MARCHF6|KLF1|UBXN4|FBXL6|RNF123|ITCH|CHMP7|CHMP4B	-0.163937	GO:0030027	GO Cellular Components	lamellipodium	-1.73035	2.42081	2.61287	NME2|VAMP7|KPTN|ENAH|CTTNBP2NL|PLEKHG5|MTSS2|FGD5	0	GO:0050807	GO Biological Processes	regulation of synapse organization	-2.24452	2.59837	3.17146	CHD4|GHSR|ITPKA|PTPN1|SNCA|LATS1|DISC1|PDXP|DTNBP1|ZNF804A	-0.0785741
GO:0032446	GO Biological Processes	protein modification by small protein conjugation	-2.18961	2.02355	2.92772	RNF4|RPGR|SUMO2|UBE2D2|DCAF5|SOCS3|MARCHF6|RACK1|LRRC41|PPIL2|FBXO25|RNF123|MARCHF7|DDRGK1|ITCH|RAB40A	0	GO:0001726	GO Cellular Components	ruffle	-1.48948	2.3243	2.32422	FGR|NME2|PSD|SRC|PACSIN1|MTSS2|FGD5	0	GO:0050803	GO Biological Processes	regulation of synapse structure or activity	-2.18893	2.5498	3.10455	CHD4|GHSR|ITPKA|PTPN1|SNCA|LATS1|DISC1|PDXP|DTNBP1|ZNF804A	-0.0477226
GO:0051865	GO Biological Processes	protein autoubiquitination	-2.03762	4.89023	3.54339	RNF4|UBE2D2|MARCHF7|ITCH	0	GO:0031253	GO Cellular Components	cell projection membrane	-1.46394	1.88219	2.16309	ADORA1|FGR|PSD|SRC|TRPV1|CUBN|PACSIN1|ACE2|ADGRV1|MTSS2|FGD5	0	GO:0060998	GO Biological Processes	regulation of dendritic spine development	-1.43041	4.09243	2.66663	ITPKA|DISC1|DTNBP1	0
GO:0016567	GO Biological Processes	protein ubiquitination	-1.94776	2.00508	2.69802	RNF4|RPGR|UBE2D2|DCAF5|SOCS3|MARCHF6|RACK1|LRRC41|PPIL2|FBXO25|RNF123|MARCHF7|ITCH|RAB40A	0	GO:0051787	GO Molecular Functions	misfolded protein binding	-2.60905	10.8402	5.22066	F12|DNAJB9|BAG6	-0.0620342	GO:1901888	GO Biological Processes	regulation of cell junction assembly	-1.30983	2.122	2.05957	CHD4|GHSR|PTPN1|SNCA|VEGFA|LATS1|CLASP1	0
GO:0070647	GO Biological Processes	protein modification by small protein conjugation or removal	-1.92015	1.84564	2.61555	RNF4|RPGR|SUMO2|UBE2D2|DCAF5|SOCS3|MARCHF6|RACK1|LRRC41|USP24|PPIL2|FBXO25|RNF123|MARCHF7|DDRGK1|ITCH|RAB40A	0	GO:0031072	GO Molecular Functions	heat shock protein binding	-1.68702	2.8135	2.67588	ADORA1|EEF1D|DNAJB9|BAG6|DNAJC2|METTL22	0	GO:0017022	GO Molecular Functions	myosin binding	-2.61841	5.38478	4.25654	RAB27A|MYL12A|PYCARD|TRPM7|TRAK2	-0.23469
GO:0030163	GO Biological Processes	protein catabolic process	-1.87538	1.82451	2.5653	CTSZ|NAGLU|PSMA6|PSMB8|RNF4|RPGR|SEL1L|UBE2D2|UBXN8|MARCHF6|KLF1|UBXN4|FBXL6|RNF123|ITCH|CHMP7|CHMP4B	0	GO:0051087	GO Molecular Functions	protein-folding chaperone binding	-1.64423	2.75051	2.61248	HSPD1|DNAJB9|TBCE|BAG6|PFDN6|DNAJC2	0	hsa00515	KEGG Pathway	Mannose type O-glycan biosynthesis	-2.57317	10.6759	5.1627	B4GALT1|RXYLT1|B3GAT1	-0.218041
GO:0006511	GO Biological Processes	ubiquitin-dependent protein catabolic process	-1.84984	2.00849	2.6046	NAGLU|PSMA6|PSMB8|RNF4|RPGR|UBE2D2|MARCHF6|KLF1|FBXL6|RNF123|ITCH|CHMP7|CHMP4B	0	GO:0044409	GO Biological Processes	symbiont entry into host	-2.57214	3.77189	3.81436	BSG|CD81|GPR15|SLC1A5|SRC|ACE2|ITCH	-0.0538919	GO:0048487	GO Molecular Functions	beta-tubulin binding	-1.83547	5.84633	3.49539	B4GALT1|UXT|ARL8B	0
GO:0016746	GO Molecular Functions	acyltransferase activity	-1.83813	1.84638	2.53719	DLAT|RNF4|RPGR|ACSM3|SUMO2|UBE2D2|NAA10|MARCHF6|PPIL2|FBXL6|FBXO25|RNF123|MARCHF7|ITCH|GPAT4|ZDHHC20	0	GO:0046718	GO Biological Processes	symbiont entry into host cell	-2.57214	3.77189	3.81436	BSG|CD81|GPR15|SLC1A5|SRC|ACE2|ITCH	-0.0538919	GO:0043014	GO Molecular Functions	alpha-tubulin binding	-1.78113	5.58059	3.38158	B4GALT1|SNCA|ARL8B	0
GO:0019941	GO Biological Processes	modification-dependent protein catabolic process	-1.78551	1.96882	2.52771	NAGLU|PSMA6|PSMB8|RNF4|RPGR|UBE2D2|MARCHF6|KLF1|FBXL6|RNF123|ITCH|CHMP7|CHMP4B	0	GO:0019058	GO Biological Processes	viral life cycle	-2.00436	2.71505	2.97709	BSG|CD81|GPR15|SLC1A5|SMARCB1|SRC|ACE2|ITCH	0	GO:0046578	GO Biological Processes	regulation of Ras protein signal transduction	-2.52119	6.68152	4.42661	FOXM1|RASAL1|MAPKAP1|SYDE1	-0.190226
GO:0043632	GO Biological Processes	modification-dependent macromolecule catabolic process	-1.757	1.95131	2.49333	NAGLU|PSMA6|PSMB8|RNF4|RPGR|UBE2D2|MARCHF6|KLF1|FBXL6|RNF123|ITCH|CHMP7|CHMP4B	0	GO:0001618	GO Molecular Functions	virus receptor activity	-1.98166	3.79185	3.23661	BSG|CD81|GPR15|SLC1A5|ACE2	0	GO:0004386	GO Molecular Functions	helicase activity	-2.51539	3.69639	3.743	CHD4|SMARCA5|HELZ|DDX25|CHTF8|EP400|SHPRH	-0.190226
GO:0070936	GO Biological Processes	protein K48-linked ubiquitination	-1.57456	3.55185	2.72849	RNF4|UBE2D2|MARCHF6|ITCH	0	GO:0140272	GO Molecular Functions	exogenous protein binding	-1.96003	3.74561	3.20264	BSG|CD81|GPR15|SLC1A5|ACE2	0	GO:0140640	GO Molecular Functions	catalytic activity, acting on a nucleic acid	-1.89439	1.92133	2.6179	CHD4|SMARCA5|HELZ|POLL|DDX25|TFB1M|NSUN2|CHTF8|EP400|MYG1|TYW3|NSUN5P1|MEIOB|SHPRH|NSUN5P2	0
GO:0019787	GO Molecular Functions	ubiquitin-like protein transferase activity	-1.54107	1.93721	2.26458	RNF4|RPGR|SUMO2|UBE2D2|MARCHF6|PPIL2|FBXL6|FBXO25|RNF123|MARCHF7|ITCH	0	GO:0051701	GO Biological Processes	biological process involved in interaction with host	-1.91784	2.84766	2.92798	BSG|CD81|GPR15|SLC1A5|SRC|ACE2|ITCH	0	GO:0070530	GO Molecular Functions	K63-linked polyubiquitin modification-dependent protein binding	-2.46749	9.82184	4.90755	MINDY2|ASCC2|TAB3	-0.158566
GO:0016755	GO Molecular Functions	aminoacyltransferase activity	-1.44791	1.87081	2.14177	RNF4|RPGR|SUMO2|UBE2D2|MARCHF6|PPIL2|FBXL6|FBXO25|RNF123|MARCHF7|ITCH	0	GO:0044403	GO Biological Processes	biological process involved in symbiotic interaction	-1.89722	2.30067	2.74613	BSG|CD81|GPR15|HSPD1|SLC1A5|SMARCB1|SRC|ACE2|ITCH|CYSRT1	0	GO:0043130	GO Molecular Functions	ubiquitin binding	-1.46282	3.27395	2.53311	PLAA|GGA1|ASCC2|TAB3	0
GO:0004842	GO Molecular Functions	ubiquitin-protein transferase activity	-1.36819	1.87876	2.05477	RNF4|RPGR|UBE2D2|MARCHF6|PPIL2|FBXL6|FBXO25|RNF123|MARCHF7|ITCH	0	GO:0045178	GO Cellular Components	basal part of cell	-1.43671	1.9317	2.1486	ADORA1|BSG|CD81|SLC29A1|TACSTD2|SCN3A|SLC1A5|ADCY10|SLCO4C1|SLC16A12	0	GO:0031593	GO Molecular Functions	polyubiquitin modification-dependent protein binding	-1.44886	4.1618	2.70358	MINDY2|ASCC2|TAB3	0
GO:0010498	GO Biological Processes	proteasomal protein catabolic process	-1.34148	1.85807	2.01769	NAGLU|PSMA6|PSMB8|RNF4|SEL1L|UBXN8|MARCHF6|UBXN4|FBXL6|ITCH	0	hsa03030	KEGG Pathway	DNA replication	-2.56774	6.82533	4.49888	POLE2|SSBP1|RNASEH2A|POLA2	-0.0538919	GO:0043457	GO Biological Processes	regulation of cellular respiration	-2.42717	6.29605	4.25092	ACTN3|CBFA2T3|IL10RB|SNCA	-0.144289
GO:0006446	GO Biological Processes	regulation of translational initiation	-2.5079	5.08172	4.07851	EIF4H|EIF4EBP3|BZW1|RPL13A|YTHDF2	-0.140248	GO:0006260	GO Biological Processes	DNA replication	-1.78861	2.48194	2.69129	POLE2|SSBP1|RNASEH2A|POLA2|DNAJC2|DTL|ETAA1|FAM111B	0	GO:1903715	GO Biological Processes	regulation of aerobic respiration	-2.05233	7.0156	3.96023	ACTN3|CBFA2T3|SNCA	-0.0143061
GO:0006417	GO Biological Processes	regulation of translation	-1.35744	1.87043	2.03988	DHFR|EEF2|RPS4X|EIF4H|EIF4EBP3|BZW1|RACK1|SAMD4A|RPL13A|YTHDF2	0	GO:0044297	GO Cellular Components	cell body	-2.55181	2.0476	3.24812	ADORA1|CNTF|KCNJ2|CD200|PTPRF|RPL28|S100A5|SRC|TGFB2|TRPV1|ADAM21|ASTN2|ADCY10|CHRNA10|AMIGO1|ERMN|UPF3B|TTLL7|PITPNM3	-0.0532825	GO:0045912	GO Biological Processes	negative regulation of carbohydrate metabolic process	-2.03708	4.88649	3.54186	ACTN3|CBFA2T3|PLEK|PRKG1	-0.0143061
GO:0000380	GO Biological Processes	alternative mRNA splicing, via spliceosome	-2.50433	10.1228	4.99804	DDX17|STRAP|RBM17	-0.140248	GO:0030424	GO Cellular Components	axon	-2.52457	1.95453	3.18947	ADORA1|BSG|CNTF|GRIN1|CD200|RAB3A|SRC|TGFB2|VIM|FXR1|ADAM21|EXOC7|PACSIN1|KIF21A|ADCY10|CHRNA10|PLEKHG5|AMIGO1|ERMN|NEXN|SYT2	-0.0532825	GO:0006109	GO Biological Processes	regulation of carbohydrate metabolic process	-1.49765	2.54452	2.39396	ACTN3|CBFA2T3|PLEK|PRKG1|SNCA|ADIPOR1	0
GO:0008380	GO Biological Processes	RNA splicing	-2.43711	2.48717	3.30841	CLNS1A|ERN1|HNRNPA2B1|TRA2B|SF3A1|DDX17|STRAP|PPIL2|WBP11|RBM17|ZMAT2|ZNF326	-0.0907577	GO:0043025	GO Cellular Components	neuronal cell body	-2.39932	2.0761	3.13073	ADORA1|CNTF|KCNJ2|CD200|PTPRF|S100A5|SRC|TGFB2|TRPV1|ADAM21|ASTN2|ADCY10|CHRNA10|AMIGO1|ERMN|UPF3B|TTLL7	-0.0395831	GO:0043467	GO Biological Processes	regulation of generation of precursor metabolites and energy	-1.45886	2.78397	2.41134	ACTN3|CBFA2T3|IL10RB|SNCA|SPHK2	0
GO:0005681	GO Cellular Components	spliceosomal complex	-1.9069	2.83892	2.91484	CLNS1A|HNRNPA2B1|TRA2B|SF3A1|PPIL2|RBM17|ZMAT2	0	GO:0048471	GO Cellular Components	perinuclear region of cytoplasm	-2.54976	1.89643	3.18698	CENPF|EIF4E|HRAS|LAMB1|TRIM37|NME2|OAS2|RAB3A|RANBP2|SRC|TGM2|FXR1|STK16|MYO16|LAMP3|PACSIN1|ZFTRAF1|CRBN|HERC5|ADCY10|PLEKHG5|INF2|PLEKHF1	-0.0532825	GO:0051129	GO Biological Processes	negative regulation of cellular component organization	-2.38563	2.01819	3.09702	HNRNPA1|HNRNPC|TWF1|PTPN1|SNCA|VEGFA|SMARCA5|RBM14|CLASP1|TMOD4|BCL11A|CRACD|ODF2L|DTNBP1|ADTRP|SSH2|DRAXIN|JPX	-0.138509
GO:0006397	GO Biological Processes	mRNA processing	-1.81867	2.05748	2.5902	CLNS1A|ERN1|HNRNPA2B1|TRA2B|SF3A1|DDX17|STRAP|PPIL2|WBP11|RBM17|ZMAT2|ZNF326	0	GO:0030992	GO Cellular Components	intraciliary transport particle B	-2.53511	10.238	5.04333	TRAF3IP1|IFT81|IFT20	-0.0532825	GO:0010639	GO Biological Processes	negative regulation of organelle organization	-1.95704	2.35197	2.82113	HNRNPA1|HNRNPC|TWF1|SNCA|SMARCA5|RBM14|CLASP1|TMOD4|ODF2L|SSH2	0
GO:0045292	GO Biological Processes	mRNA cis splicing, via spliceosome	-1.81578	5.75158	3.45464	CLNS1A|SF3A1|RBM17	0	GO:0035720	GO Biological Processes	intraciliary anterograde transport	-2.46571	9.69916	4.87937	TRAF3IP1|IFT81|IFT20	-0.0395831	GO:0032272	GO Biological Processes	negative regulation of protein polymerization	-1.88939	4.42425	3.27996	TWF1|SNCA|TMOD4|SSH2	0
GO:0000377	GO Biological Processes	RNA splicing, via transesterification reactions with bulged adenosine as nucleophile	-1.77639	2.47199	2.67593	CLNS1A|HNRNPA2B1|TRA2B|SF3A1|DDX17|STRAP|RBM17|ZMAT2	0	GO:0030990	GO Cellular Components	intraciliary transport particle	-2.12164	7.37136	4.09973	TRAF3IP1|IFT81|IFT20	-0.0182014	GO:0051494	GO Biological Processes	negative regulation of cytoskeleton organization	-1.81463	3.01283	2.8657	TWF1|SNCA|RBM14|CLASP1|TMOD4|SSH2	0
GO:0000398	GO Biological Processes	mRNA splicing, via spliceosome	-1.77639	2.47199	2.67593	CLNS1A|HNRNPA2B1|TRA2B|SF3A1|DDX17|STRAP|RBM17|ZMAT2	0	GO:0036064	GO Cellular Components	ciliary basal body	-1.96417	2.67078	2.92433	CENPF|GAS8|TRAF3IP1|IFT81|TTLL7|IFT20|NEDD1|CIBAR1	0	GO:0031333	GO Biological Processes	negative regulation of protein-containing complex assembly	-1.4697	2.80304	2.42877	TWF1|SNCA|TMOD4|BCL11A|SSH2	0
GO:0000375	GO Biological Processes	RNA splicing, via transesterification reactions	-1.74253	2.43629	2.63027	CLNS1A|HNRNPA2B1|TRA2B|SF3A1|DDX17|STRAP|RBM17|ZMAT2	0	GO:0031503	GO Biological Processes	protein-containing complex localization	-1.75178	2.63801	2.69747	NUP88|FXR1|TRAF3IP1|IFT81|RCC2|NETO2|IFT20	0	GO:0030837	GO Biological Processes	negative regulation of actin filament polymerization	-1.44886	4.1618	2.70358	TWF1|TMOD4|SSH2	0
GO:0016071	GO Biological Processes	mRNA metabolic process	-1.63772	1.82816	2.33043	CLNS1A|ERN1|HNRNPA2B1|TRA2B|SF3A1|DDX17|STRAP|SAMD4A|PPIL2|YTHDF2|WBP11|RBM17|ZMAT2|ZNF326	0	GO:0097542	GO Cellular Components	ciliary tip	-1.36403	3.83925	2.53246	TRAF3IP1|IFT81|IFT20	0	GO:0030658	GO Cellular Components	transport vesicle membrane	-2.37203	2.90015	3.38213	HLA-F|SNCA|TGFA|CLTCL1|OTOF|CIDEB|SCG3|DTNBP1|CNIH3	-0.138509
GO:0043043	GO Biological Processes	peptide biosynthetic process	-2.50433	10.1228	4.99804	FURIN|SLC1A2|BDH2	-0.140248	GO:0097546	GO Cellular Components	ciliary base	-1.36403	3.83925	2.53246	TRAF3IP1|IFT20|CIBAR1	0	GO:0012507	GO Cellular Components	ER to Golgi transport vesicle membrane	-2.10621	5.11554	3.6655	HLA-F|TGFA|CIDEB|CNIH3	-0.0340152
GO:0006518	GO Biological Processes	peptide metabolic process	-1.40978	4.01698	2.62553	FURIN|SLC1A2|BDH2	0	GO:0001738	GO Biological Processes	morphogenesis of a polarized epithelium	-1.34169	3.7609	2.48813	ASTN2|TRAF3IP1|IFT20	0	GO:0030133	GO Cellular Components	transport vesicle	-2.04632	2.21213	2.86156	HLA-F|RAB27A|SNCA|TGFA|CLTCL1|OTOF|CIDEB|DISC1|SCG3|CRISPLD2|DTNBP1|CNIH3	-0.0143061
GO:0032589	GO Cellular Components	neuron projection membrane	-1.40978	4.01698	2.62553	KCNB1|SLC1A2|UNC5A	0	GO:0042073	GO Biological Processes	intraciliary transport	-1.31991	3.68568	2.44496	TRAF3IP1|IFT81|IFT20	0	GO:0030662	GO Cellular Components	coated vesicle membrane	-1.87293	2.79483	2.86769	AVPR2|HLA-F|TGFA|CLTCL1|CIDEB|TEPSIN|CNIH3	0
GO:0019867	GO Cellular Components	outer membrane	-2.4019	2.93131	3.41893	NIPSNAP2|PPP1CC|SLC24A1|UGT2B28|SPIRE1|NLRX1|TOMM40L|MICOS13|SLC25A47	-0.0711086	GO:0048168	GO Biological Processes	regulation of neuronal synaptic plasticity	-2.53285	5.119	4.10839	GRIN1|HRAS|RAB3A|FXR1|PPFIA3	-0.0532825	GO:0030135	GO Cellular Components	coated vesicle	-1.74021	2.2877	2.58356	AVPR2|HLA-F|RAB27A|TGFA|CLTCL1|CIDEB|PHETA1|TEPSIN|CNIH3	0
GO:0031968	GO Cellular Components	organelle outer membrane	-1.9196	2.62588	2.86701	NIPSNAP2|PPP1CC|UGT2B28|SPIRE1|NLRX1|TOMM40L|MICOS13|SLC25A47	0	GO:0043195	GO Cellular Components	terminal bouton	-1.45951	4.18827	2.72252	ADORA1|GRIN1|RAB3A	0	GO:0030134	GO Cellular Components	COPII-coated ER to Golgi transport vesicle	-1.53306	3.44626	2.65585	HLA-F|TGFA|CIDEB|CNIH3	0
GO:0005741	GO Cellular Components	mitochondrial outer membrane	-1.70947	2.58989	2.63937	NIPSNAP2|PPP1CC|SPIRE1|NLRX1|TOMM40L|MICOS13|SLC25A47	0	GO:0030029	GO Biological Processes	actin filament-based process	-2.52777	1.99442	3.2077	EPB41L2|GMFB|KCNJ2|MYH3|PDGFRB|SCN3A|SRC|KPTN|IQSEC2|BMP10|RACGAP1|PACSIN1|ENAH|ERMN|EPB41L4A|INF2|SH3D21|MYO19|FGD5|TRPV3	-0.0532825	GO:0009165	GO Biological Processes	nucleotide biosynthetic process	-2.30027	3.05976	3.36295	ATP5ME|DUT|NDUFB9|NDUFS3|PRPSAP1|SHMT1|KYNU|NAPRT	-0.0819321
hsa04137	KEGG Pathway	Mitophagy - animal	-1.43734	3.21358	2.48867	CSNK2A2|JUN|NLRX1|TOMM40L	0	GO:0030036	GO Biological Processes	actin cytoskeleton organization	-2.05764	1.91259	2.7682	EPB41L2|MYH3|PDGFRB|SRC|KPTN|IQSEC2|BMP10|RACGAP1|PACSIN1|ENAH|ERMN|EPB41L4A|INF2|SH3D21|MYO19|FGD5|TRPV3	-0.00354586	hsa05208	KEGG Pathway	Chemical carcinogenesis - reactive oxygen species	-1.65562	2.52397	2.56318	CYBA|AKR1C2|NDUFB9|NDUFS3|MAPK10|PTPN1|VEGFA	0
GO:0010506	GO Biological Processes	regulation of autophagy	-2.40043	2.58474	3.3084	CSNK2A2|EEF1A1|ERN1|HTT|SUPT5H|TMEM59|CDC37|WDR41|DDRGK1|CHMP4B|TAB3	-0.0711086	GO:0097435	GO Biological Processes	supramolecular fiber organization	-1.93818	1.81859	2.62299	MYH3|PDGFRB|SRC|TGFB2|VIM|KPTN|KRT23|BMP10|PACSIN1|KIF21A|ENAH|SELENON|ERMN|INF2|SH3D21|MYO19|NEDD1|TRPV3	0	GO:0006164	GO Biological Processes	purine nucleotide biosynthetic process	-1.64673	2.75894	2.61757	ATP5ME|NDUFB9|NDUFS3|PRPSAP1|KYNU|NAPRT	0
GO:0051879	GO Molecular Functions	Hsp90 protein binding	-1.87035	6.02547	3.56965	ERN1|CDC37|UNC45A	0	GO:0007015	GO Biological Processes	actin filament organization	-1.40482	1.98868	2.13036	SRC|KPTN|PACSIN1|ENAH|ERMN|INF2|SH3D21|MYO19|TRPV3	0	GO:0090407	GO Biological Processes	organophosphate biosynthetic process	-1.62369	1.87	2.32998	ATP5ME|DUT|ITPKA|NDUFB9|NDUFS3|PIGH|PRPSAP1|SHMT1|KYNU|SPHK2|ABHD4|THTPA|NAPRT	0
GO:1901524	GO Biological Processes	regulation of mitophagy	-1.76404	5.50151	3.3465	CSNK2A2|HTT|CDC37	0	GO:0080135	GO Biological Processes	regulation of cellular response to stress	-2.48809	2.06674	3.20242	CNTF|FANCB|GRINA|DNAJB9|PRKDC|PTPRF|SMARCB1|TGFB2|BAG6|HYOU1|DNAJC2|MBTPS2|ETAA1|ACKR3|WDR76|INO80C|PAQR3|PIGBOS1	-0.0395831	hsa04714	KEGG Pathway	Thermogenesis	-1.58408	2.43804	2.46124	ATP5ME|ATF2|NDUFB9|NDUFS3|PRKG1|SMARCD1|COA7	0
GO:0031072	GO Molecular Functions	heat shock protein binding	-1.69533	3.21972	2.78867	ERN1|HTT|TFAM|CDC37|UNC45A	0	GO:1905897	GO Biological Processes	regulation of response to endoplasmic reticulum stress	-2.40227	4.00617	3.71486	GRINA|DNAJB9|BAG6|HYOU1|MBTPS2|PIGBOS1	-0.0395831	GO:0072522	GO Biological Processes	purine-containing compound biosynthetic process	-1.57539	2.42771	2.4488	ATP5ME|NDUFB9|NDUFS3|PRPSAP1|SHMT1|KYNU|NAPRT	0
GO:1903146	GO Biological Processes	regulation of autophagy of mitochondrion	-1.64544	4.96215	3.10174	CSNK2A2|HTT|CDC37	0	GO:1903573	GO Biological Processes	negative regulation of response to endoplasmic reticulum stress	-1.31991	3.68568	2.44496	GRINA|DNAJB9|HYOU1	0	hsa00190	KEGG Pathway	Oxidative phosphorylation	-1.56023	2.96553	2.57376	ATP5ME|NDUFB9|NDUFS3|ATP6V0A2|LHPP	0
GO:0016241	GO Biological Processes	regulation of macroautophagy	-1.5716	2.64994	2.50543	CSNK2A2|ERN1|HTT|SUPT5H|CDC37|DDRGK1	0	GO:0034506	GO Cellular Components	chromosome, centromeric core domain	-2.46571	9.69916	4.87937	H4C1|H4C5|RCC2	-0.0395831	GO:1901293	GO Biological Processes	nucleoside phosphate biosynthetic process	-1.53184	2.21962	2.3411	ATP5ME|DUT|NDUFB9|NDUFS3|PRPSAP1|SHMT1|KYNU|NAPRT	0
GO:0016239	GO Biological Processes	positive regulation of macroautophagy	-1.56002	3.51486	2.70309	HTT|SUPT5H|CDC37|DDRGK1	0	GO:0071459	GO Biological Processes	protein localization to chromosome, centromeric region	-2.43938	6.30031	4.26076	H4C1|H4C5|ZWILCH|RCC2	-0.0395831	GO:0016655	GO Molecular Functions	oxidoreductase activity, acting on NAD(P)H, quinone or similar compound as acceptor	-1.4677	4.23355	2.74136	AKR1C2|NDUFB9|NDUFS3	0
GO:0010508	GO Biological Processes	positive regulation of autophagy	-1.41257	2.70374	2.33673	HTT|SUPT5H|TMEM59|CDC37|DDRGK1	0	GO:0051988	GO Biological Processes	regulation of attachment of spindle microtubules to kinetochore	-2.22473	8.01235	4.32779	RACGAP1|ZWILCH|RCC2	-0.0320202	GO:0042776	GO Biological Processes	proton motive force-driven mitochondrial ATP synthesis	-1.36021	3.83666	2.52646	ATP5ME|NDUFB9|NDUFS3	0
GO:0005637	GO Cellular Components	nuclear inner membrane	-2.38557	6.13502	4.17485	ERN1|TRA2B|SUN1|IFFO1	-0.0610676	GO:0045638	GO Biological Processes	negative regulation of myeloid cell differentiation	-1.6212	3.0714	2.66904	H4C1|H4C5|MAFB|TRIB1|LRRC17	0	GO:0005667	GO Cellular Components	transcription regulator complex	-2.28021	2.19939	3.07117	CHD4|ATF2|NONO|POU5F1|TEAD2|RBM14|KAT5|MED4|ASCC1|SOX18|BRF2|PHF12|MED28|ASCC2	-0.0802783
GO:0071333	GO Biological Processes	cellular response to glucose stimulus	-2.27699	4.48705	3.70869	ERN1|IGF1R|KCNB1|TRA2B|RACK1	-0.019052	GO:0000781	GO Cellular Components	chromosome, telomeric region	-1.61444	2.47124	2.50371	CHD4|PRKDC|RAD17|H4C1|H4C5|SMG6|NHP2	0	GO:0032392	GO Biological Processes	DNA geometric change	-2.18443	4.26295	3.56116	CHD4|HMGB2|ASCC1|CHTF8|ASCC2	-0.0477226
GO:0071331	GO Biological Processes	cellular response to hexose stimulus	-2.21973	4.34828	3.61765	ERN1|IGF1R|KCNB1|TRA2B|RACK1	-0.0100743	GO:0034502	GO Biological Processes	protein localization to chromosome	-1.51076	2.87047	2.49336	RAD17|H4C1|H4C5|ZWILCH|RCC2	0	GO:0071103	GO Biological Processes	DNA conformation change	-2.0242	3.89755	3.30778	CHD4|HMGB2|ASCC1|CHTF8|ASCC2	-0.0143061
GO:0071326	GO Biological Processes	cellular response to monosaccharide stimulus	-2.18276	4.26043	3.55899	ERN1|IGF1R|KCNB1|TRA2B|RACK1	0	GO:0098687	GO Cellular Components	chromosomal region	-1.43827	1.80671	2.1104	CENPF|CHD4|HELLS|PRKDC|RAD17|SMARCB1|H4C1|H4C5|SMG6|ZWILCH|NHP2|RCC2	0	GO:0032508	GO Biological Processes	DNA duplex unwinding	-1.60824	3.63772	2.7871	CHD4|ASCC1|CHTF8|ASCC2	0
GO:0009743	GO Biological Processes	response to carbohydrate	-2.10896	3.10787	3.19235	ERN1|IGF1R|IL1B|KCNB1|NAGLU|TRA2B|RACK1	0	GO:0098696	GO Biological Processes	regulation of neurotransmitter receptor localization to postsynaptic specialization membrane	-2.46571	9.69916	4.87937	HRAS|IQSEC2|NETO2	-0.0395831	GO:0090575	GO Cellular Components	RNA polymerase II transcription regulator complex	-1.40494	2.22934	2.20113	CHD4|ATF2|NONO|TEAD2|MED4|MED28|ASCC2	0
GO:1900101	GO Biological Processes	regulation of endoplasmic reticulum unfolded protein response	-2.054	7.02971	3.96487	ERN1|RACK1|DDRGK1	0	GO:0034260	GO Biological Processes	negative regulation of GTPase activity	-2.40037	9.2142	4.72713	HRAS|RCC2|KLRC4-KLRK1	-0.0395831	hsa04926	KEGG Pathway	Relaxin signaling pathway	-2.2707	3.77763	3.52969	ATF2|MMP9|MAPK10|VEGFA|SHC3|RXFP2	-0.0802783
GO:0071322	GO Biological Processes	cellular response to carbohydrate stimulus	-2.01099	3.86957	3.28727	ERN1|IGF1R|KCNB1|TRA2B|RACK1	0	GO:1902473	GO Biological Processes	regulation of protein localization to synapse	-1.94141	6.35462	3.71116	HRAS|IQSEC2|NETO2	0	hsa05417	KEGG Pathway	Lipid and atherosclerosis	-1.76028	2.6525	2.71069	CYBA|CYP2A7|HSPA6|MMP9|MAPK10|PYCARD|MIB2	0
GO:0001678	GO Biological Processes	intracellular glucose homeostasis	-1.85814	3.54439	3.04604	ERN1|IGF1R|KCNB1|TRA2B|RACK1	0	GO:1902683	GO Biological Processes	regulation of receptor localization to synapse	-1.94141	6.35462	3.71116	HRAS|IQSEC2|NETO2	0	hsa04915	KEGG Pathway	Estrogen signaling pathway	-1.54853	2.9442	2.55507	ATF2|HSPA6|MMP9|TGFA|SHC3	0
GO:0042593	GO Biological Processes	glucose homeostasis	-1.77564	2.67193	2.73229	ERN1|IGF1R|KCNB1|RPS6|TRA2B|RACK1|TSC22D4	0	GO:1900027	GO Biological Processes	regulation of ruffle assembly	-1.86182	5.94464	3.54333	HRAS|TACSTD2|RCC2	0	hsa05418	KEGG Pathway	Fluid shear stress and atherosclerosis	-1.52546	2.90243	2.51819	CYBA|MMP9|MAPK10|VEGFA|PIAS4	0
GO:0033500	GO Biological Processes	carbohydrate homeostasis	-1.76601	2.65989	2.7188	ERN1|IGF1R|KCNB1|RPS6|TRA2B|RACK1|TSC22D4	0	GO:0002507	GO Biological Processes	tolerance induction	-2.46571	9.69916	4.87937	HLA-E|ICOS|ITCH	-0.0395831	GO:1901615	GO Biological Processes	organic hydroxy compound metabolic process	-2.27028	2.27357	3.08806	ASAH1|CYP3A7|AKR1C2|DHCR24|INPP5A|ITPKA|SNCA|OSBPL2|PIAS4|DUOX1|SPHK2|PDXP|THTPA	-0.0802783
GO:0033120	GO Biological Processes	positive regulation of RNA splicing	-1.71485	5.27228	3.2445	CLNS1A|ERN1|TRA2B	0	GO:0046640	GO Biological Processes	regulation of alpha-beta T cell proliferation	-1.48505	4.28567	2.77358	CD81|HLA-E|ITCH	0	hsa04071	KEGG Pathway	Sphingolipid signaling pathway	-1.76456	3.35445	2.89803	ASAH1|MAPK10|S1PR4|SPHK2|CERS4	0
GO:0009749	GO Biological Processes	response to glucose	-1.44311	2.75675	2.38604	ERN1|IGF1R|KCNB1|TRA2B|RACK1	0	GO:0002673	GO Biological Processes	regulation of acute inflammatory response	-1.36403	3.83925	2.53246	ADORA1|F12|HLA-E	0	GO:0046173	GO Biological Processes	polyol biosynthetic process	-1.68065	5.11554	3.17357	ASAH1|ITPKA|SPHK2	0
GO:0009746	GO Biological Processes	response to hexose	-1.39266	2.66951	2.3045	ERN1|IGF1R|KCNB1|TRA2B|RACK1	0	GO:0008203	GO Biological Processes	cholesterol metabolic process	-2.44796	3.5833	3.64755	APOF|FDX1|VLDLR|CUBN|MBTPS2|ARV1|APOA5	-0.0395831	GO:1901617	GO Biological Processes	organic hydroxy compound biosynthetic process	-1.67869	2.80624	2.66507	ASAH1|DHCR24|ITPKA|SNCA|OSBPL2|SPHK2	0
GO:0034284	GO Biological Processes	response to monosaccharide	-1.32569	2.55626	2.1955	ERN1|IGF1R|KCNB1|TRA2B|RACK1	0	GO:0016125	GO Biological Processes	sterol metabolic process	-2.24041	3.28241	3.36779	APOF|FDX1|VLDLR|CUBN|MBTPS2|ARV1|APOA5	-0.0320202	hsa00600	KEGG Pathway	Sphingolipid metabolism	-1.54717	4.54715	2.90148	ASAH1|SPHK2|CERS4	0
GO:0099111	GO Biological Processes	microtubule-based transport	-2.31814	3.08152	3.38611	HTT|RPGR|STAU1|KATNIP|SUN1|DNAI1|IFT22|IFT70B	-0.0286945	GO:1902652	GO Biological Processes	secondary alcohol metabolic process	-2.24041	3.28241	3.36779	APOF|FDX1|VLDLR|CUBN|MBTPS2|ARV1|APOA5	-0.0320202	GO:0044283	GO Biological Processes	small molecule biosynthetic process	-1.53374	1.93205	2.25505	ASAH1|DHCR24|GGTA1|ITPKA|SHMT1|KYNU|OSBPL2|PYCARD|SPHK2|THTPA|COQ5	0
GO:0120031	GO Biological Processes	plasma membrane bounded cell projection assembly	-2.18177	2.30587	3.01875	BBS1|CELSR2|RPGR|TGFBR1|WASF2|NUDCD3|DNAI1|DNAAF5|IFT22|FGD4|IFT70B|SRGAP2C	0	GO:0008202	GO Biological Processes	steroid metabolic process	-2.00463	2.39019	2.87916	APOF|CBR1|FDX1|VLDLR|CUBN|HSD17B6|UGT2B11|MBTPS2|ARV1|APOA5	0	GO:0019751	GO Biological Processes	polyol metabolic process	-1.53306	3.44626	2.65585	ASAH1|INPP5A|ITPKA|SPHK2	0
GO:0007018	GO Biological Processes	microtubule-based movement	-2.12248	2.26461	2.95026	CELSR2|HTT|RPGR|STAU1|KIF2C|KATNIP|SUN1|DNAI1|DNAAF5|IFT22|IFT70B|SPMIP8	0	GO:0034358	GO Cellular Components	plasma lipoprotein particle	-1.65514	4.98065	3.11669	APOF|VLDLR|APOA5	0	GO:0046165	GO Biological Processes	alcohol biosynthetic process	-1.51864	3.41036	2.63065	ASAH1|DHCR24|ITPKA|SPHK2	0
GO:0030031	GO Biological Processes	cell projection assembly	-2.08628	2.23955	2.90819	BBS1|CELSR2|RPGR|TGFBR1|WASF2|NUDCD3|DNAI1|DNAAF5|IFT22|FGD4|IFT70B|SRGAP2C	0	GO:1990777	GO Cellular Components	lipoprotein particle	-1.65514	4.98065	3.11669	APOF|VLDLR|APOA5	0	GO:0006066	GO Biological Processes	alcohol metabolic process	-1.39668	2.08532	2.15001	ASAH1|CYP3A7|AKR1C2|DHCR24|INPP5A|ITPKA|SPHK2|THTPA	0
GO:0010970	GO Biological Processes	transport along microtubule	-1.74668	2.90885	2.76579	HTT|RPGR|STAU1|SUN1|IFT22|IFT70B	0	GO:0032994	GO Cellular Components	protein-lipid complex	-1.56624	4.6071	2.93663	APOF|VLDLR|APOA5	0	GO:0016607	GO Cellular Components	nuclear speck	-2.26827	2.36671	3.11783	NONO|SRPK1|VPS72|NRIP1|TOPORS|RBM14|HBP1|ASCC1|EP400|LHPP|RUFY1|ASCC2	-0.0802783
GO:0042073	GO Biological Processes	intraciliary transport	-1.66803	5.06139	3.14805	RPGR|IFT22|IFT70B	0	GO:0006066	GO Biological Processes	alcohol metabolic process	-1.46824	1.95631	2.19128	APOF|FDX1|GOT1|VLDLR|CUBN|HSD17B6|MBTPS2|NUDT11|ARV1|APOA5	0	GO:0040011	GO Biological Processes	locomotion	-2.25971	2.47345	3.14534	CXCR5|LYST|GRIN2C|HMGB2|CCN3|VEGFA|CKLF|LTB4R2|JPH3|CXCL16|PROK2	-0.0785741
GO:0030705	GO Biological Processes	cytoskeleton-dependent intracellular transport	-1.48763	2.5307	2.37884	HTT|RPGR|STAU1|SUN1|IFT22|IFT70B	0	GO:1901615	GO Biological Processes	organic hydroxy compound metabolic process	-1.35217	1.70633	1.98102	ALOX15|APOF|FAH|FDX1|GOT1|TGFB2|VLDLR|CUBN|HSD17B6|MBTPS2|NUDT11|ARV1|APOA5	0	GO:0060326	GO Biological Processes	cell chemotaxis	-1.79017	2.68986	2.75252	CXCR5|LYST|HMGB2|CCN3|VEGFA|CKLF|CXCL16	0
GO:0007601	GO Biological Processes	visual perception	-2.28323	3.03988	3.34119	BBS1|CNGB1|RDH5|RPGR|TGFBI|SLC24A1|NOB1|COL18A1	-0.019052	GO:2001242	GO Biological Processes	regulation of intrinsic apoptotic signaling pathway	-2.40088	2.92514	3.41529	EIF5A|GRINA|HELLS|IL10|SRC|HYOU1|ADCY10|ACKR3|PLEKHF1	-0.0395831	GO:0006935	GO Biological Processes	chemotaxis	-1.59901	2.16023	2.39627	CXCR5|LYST|HMGB2|CCN3|VEGFA|CKLF|LTB4R2|CXCL16|PROK2	0
GO:0050953	GO Biological Processes	sensory perception of light stimulus	-2.23768	2.98607	3.28246	BBS1|CNGB1|RDH5|RPGR|TGFBI|SLC24A1|NOB1|COL18A1	-0.013574	GO:2001243	GO Biological Processes	negative regulation of intrinsic apoptotic signaling pathway	-1.99363	3.29079	3.12444	GRINA|HELLS|IL10|SRC|HYOU1|ACKR3	0	GO:0042330	GO Biological Processes	taxis	-1.58487	2.14763	2.37728	CXCR5|LYST|HMGB2|CCN3|VEGFA|CKLF|LTB4R2|CXCL16|PROK2	0
GO:0033764	GO Molecular Functions	steroid dehydrogenase activity, acting on the CH-OH group of donors, NAD or NADP as acceptor	-2.27649	8.43565	4.46291	HSD17B2|RDH5|HSD3B7	-0.019052	GO:2001234	GO Biological Processes	negative regulation of apoptotic signaling pathway	-1.72827	2.27511	2.56729	SLC25A6|IFI6|GRINA|HELLS|IL10|SRC|HYOU1|FAIM|ACKR3	0	GO:0030595	GO Biological Processes	leukocyte chemotaxis	-1.51409	2.88199	2.5	CXCR5|LYST|VEGFA|CKLF|CXCL16	0
GO:0016229	GO Molecular Functions	steroid dehydrogenase activity	-2.15949	7.66878	4.1982	HSD17B2|RDH5|HSD3B7	0	GO:2001233	GO Biological Processes	regulation of apoptotic signaling pathway	-1.50078	1.84746	2.19209	SLC25A6|EIF5A|IFI6|GRINA|HELLS|IL10|SRC|HYOU1|FAIM|ADCY10|ACKR3|PLEKHF1	0	GO:0000139	GO Cellular Components	Golgi membrane	-2.25457	2.00494	2.97858	CBFA2T3|DHCR24|B4GALT1|HLA-F|SHH|TMF1|OTOF|RXYLT1|IFT27|RNF24|ATP6V0A2|B3GAT1|PYCARD|TMEM167B|STEAP4|USP32|GPR89A	-0.0785741
GO:0030162	GO Biological Processes	regulation of proteolysis	-2.27339	2.19515	3.06358	RUNX1|CSNK2A2|CTSZ|IL1B|FURIN|SERPINB8|PSMB8|RET|SUMO2|IST1|RACK1|MARCHF7|DDRGK1|NLRP12	-0.019052	GO:0042100	GO Biological Processes	B cell proliferation	-2.39916	6.1428	4.18688	HSPD1|IL10|RASGRP1|GAPT	-0.0395831	GO:0009895	GO Biological Processes	negative regulation of catabolic process	-2.25105	2.46667	3.13523	ACTN3|CBFA2T3|CSNK2A2|GRIN2C|HFE|HNRNPC|SHH|SNCA|ZFP36|NSUN2|TAB3	-0.0785741
GO:0051336	GO Biological Processes	regulation of hydrolase activity	-2.05072	2.21505	2.86667	BCR|FURIN|SERPINB8|PSMB8|RET|RACK1|NGEF|DDRGK1|SYDE1|NLRP12|FGD4|KLRC4-KLRK1	0	GO:0070661	GO Biological Processes	leukocyte proliferation	-2.13686	3.13866	3.22745	HELLS|HSPD1|IL10|JUNB|RASGRP1|ITCH|GAPT	-0.0182014	GO:0071248	GO Biological Processes	cellular response to metal ion	-2.13854	3.14802	3.23251	HFE|ITPKA|SERPINF1|SHH|SNCA|RASAL1|SLC13A5	-0.0404665
GO:0052547	GO Biological Processes	regulation of peptidase activity	-1.84491	2.75933	2.82889	FURIN|SERPINB8|PSMB8|RET|RACK1|DDRGK1|NLRP12	0	GO:0046651	GO Biological Processes	lymphocyte proliferation	-1.95812	3.23305	3.07287	HELLS|HSPD1|IL10|RASGRP1|ITCH|GAPT	0	GO:0032435	GO Biological Processes	negative regulation of proteasomal ubiquitin-dependent protein catabolic process	-1.8929	6.13865	3.61678	CSNK2A2|HFE|SHH	0
GO:0043085	GO Biological Processes	positive regulation of catalytic activity	-1.63674	1.8778	2.34614	BCR|CD4|DHFR|ERN1|IL1B|MSH2|MSH3|RET|RACK1|PIK3R5|DDRGK1|SYDE1|NLRP12	0	GO:0032943	GO Biological Processes	mononuclear cell proliferation	-1.88955	3.12346	2.97308	HELLS|HSPD1|IL10|RASGRP1|ITCH|GAPT	0	GO:0042177	GO Biological Processes	negative regulation of protein catabolic process	-1.82125	3.46816	2.98758	CSNK2A2|GRIN2C|HFE|SHH|SNCA	0
GO:0045862	GO Biological Processes	positive regulation of proteolysis	-1.60652	2.29542	2.44469	IL1B|FURIN|RET|SUMO2|IST1|RACK1|DDRGK1|NLRP12	0	GO:0008283	GO Biological Processes	cell population proliferation	-1.83006	1.71109	2.48067	DACH1|FGR|HELLS|HRAS|HSPD1|IL10|JUNB|PDGFRB|RPS6KA1|SRC|TGFB2|RASGRP1|MAP4K1|BMP10|RACGAP1|ITCH|IFT20|CD109|GAPT|ASPM	0	GO:2000058	GO Biological Processes	regulation of ubiquitin-dependent protein catabolic process	-1.71144	2.85519	2.71359	CBFA2T3|CSNK2A2|HFE|SHH|LATS1|DISC1	0
GO:0052548	GO Biological Processes	regulation of endopeptidase activity	-1.54299	2.60897	2.46244	FURIN|SERPINB8|PSMB8|RET|RACK1|NLRP12	0	GO:0043030	GO Biological Processes	regulation of macrophage activation	-1.71153	3.90019	2.9643	HSPD1|IL10|CD200|SHPK	0	GO:0046636	GO Biological Processes	negative regulation of alpha-beta T cell activation	-1.63405	4.91092	3.07807	HFE|HLX|SHH	0
GO:0016504	GO Molecular Functions	peptidase activator activity	-1.52013	4.43982	2.84711	RACK1|NLRP12|TIMM50	0	GO:0032655	GO Biological Processes	regulation of interleukin-12 production	-1.66683	3.78018	2.88649	HSPD1|IL10|IL16|LILRA5	0	GO:1903050	GO Biological Processes	regulation of proteolysis involved in protein catabolic process	-1.54966	2.39724	2.41183	CBFA2T3|CSNK2A2|HFE|SHH|TMF1|LATS1|DISC1	0
GO:1901799	GO Biological Processes	negative regulation of proteasomal protein catabolic process	-1.52013	4.43982	2.84711	CSNK2A2|MARCHF7|DDRGK1	0	GO:0032675	GO Biological Processes	regulation of interleukin-6 production	-1.5792	2.42936	2.45343	BSG|HSPD1|IL10|IL16|CD200|AFAP1L2|LILRA5	0	GO:2000059	GO Biological Processes	negative regulation of ubiquitin-dependent protein catabolic process	-1.50658	4.38475	2.81954	CSNK2A2|HFE|SHH	0
GO:0042176	GO Biological Processes	regulation of protein catabolic process	-1.44517	2.02456	2.18666	CSNK2A2|EEF1A1|IL1B|FURIN|SUMO2|RACK1|MARCHF7|DDRGK1|ITCH	0	GO:0031032	GO Biological Processes	actomyosin structure organization	-2.38891	3.4959	3.5681	EPB41L2|MYH3|PDGFRB|SRC|BMP10|RACGAP1|EPB41L4A	-0.0349541	GO:1901799	GO Biological Processes	negative regulation of proteasomal protein catabolic process	-1.48693	4.30782	2.78	CSNK2A2|HFE|SHH	0
GO:0045861	GO Biological Processes	negative regulation of proteolysis	-1.44331	2.46897	2.31147	CSNK2A2|CTSZ|FURIN|SERPINB8|MARCHF7|DDRGK1	0	GO:0140694	GO Biological Processes	membraneless organelle assembly	-1.51656	1.91962	2.23252	CDS1|CENPF|MYH3|PDGFRB|PRKDC|FXR1|PLA2G4C|BMP10|RACGAP1|WNK3|ASPM	0	GO:0030162	GO Biological Processes	regulation of proteolysis	-1.46768	1.82562	2.14892	CBFA2T3|CSNK2A2|HFE|MMP9|SERPINF1|PTPN1|SHH|TMF1|VEGFA|LATS1|DISC1|PYCARD	0
GO:0009896	GO Biological Processes	positive regulation of catabolic process	-1.40576	1.73793	2.05176	HTT|IL1B|FURIN|SUMO2|SUPT5H|XIST|TMEM59|RACK1|CDC37|SAMD4A|YTHDF2|DDRGK1|ITCH	0	GO:0042476	GO Biological Processes	odontogenesis	-2.36965	3.46771	3.54217	BSG|JAG2|LAMB1|SRC|TGFB2|ZNF22|ENAM	-0.0349541	GO:0045861	GO Biological Processes	negative regulation of proteolysis	-1.38997	2.39557	2.22977	CSNK2A2|HFE|MMP9|SERPINF1|SHH|VEGFA	0
GO:0045732	GO Biological Processes	positive regulation of protein catabolic process	-1.3674	2.36514	2.19506	IL1B|FURIN|SUMO2|RACK1|DDRGK1|ITCH	0	GO:0003197	GO Biological Processes	endocardial cushion development	-2.02301	4.81788	3.51032	MDM4|TGFB2|ADAMTS5|CRELD1	0	GO:0051235	GO Biological Processes	maintenance of location	-2.24199	3.29276	3.37319	TWF1|NRIP1|LATS1|TOPORS|ARL2BP|CIDEB|GPSM2	-0.0785741
GO:0051248	GO Biological Processes	negative regulation of protein metabolic process	-1.32277	1.61809	1.91805	CSNK2A2|CTSZ|DHFR|IL1B|FURIN|SERPINB8|EIF4EBP3|RACK1|IPO7|SAMD4A|RPL13A|RTN4|MARCHF7|DDRGK1|NLRP12	0	GO:0042634	GO Biological Processes	regulation of hair cycle	-1.94141	6.35462	3.71116	TGFB2|MYSM1|TRPV3	0	GO:0005819	GO Cellular Components	spindle	-2.11265	2.25789	2.93891	CLTCL1|UXT|LATS1|TOPORS|KAT5|CLASP1|ARL2BP|GPSM2|NSUN2|ARL8B|ALPK1|TTL	-0.0364688
GO:0010952	GO Biological Processes	positive regulation of peptidase activity	-1.31624	2.93414	2.27607	RET|RACK1|DDRGK1|NLRP12	0	GO:0014855	GO Biological Processes	striated muscle cell proliferation	-1.6867	5.119	3.18108	SRC|TGFB2|BMP10	0	GO:0030496	GO Cellular Components	midbody	-1.83099	2.74134	2.80943	LATS1|TOPORS|ARL2BP|ARL8B|PDXP|MICAL1|DTNBP1	0
GO:0010564	GO Biological Processes	regulation of cell cycle process	-2.25067	1.95672	2.95718	CSNK2A2|IGF1R|IL1B|MSH2|NUBP1|CDK14|DPF2|RNF4|SMARCA2|NAA10|BUB3|KIF2C|YTHDF2|INO80|DDRGK1|CEP97|CHMP7|CHMP4B	-0.013574	GO:0003230	GO Biological Processes	cardiac atrium development	-1.65514	4.98065	3.11669	MDM4|TGFB2|BMP10	0	GO:0000922	GO Cellular Components	spindle pole	-1.62583	2.72829	2.58645	UXT|LATS1|TOPORS|KAT5|GPSM2|ALPK1	0
GO:0050868	GO Biological Processes	negative regulation of T cell activation	-2.23905	3.72161	3.48414	RUNX1|LRRC32|PRDX2|TWSG1|MARCHF7|ITCH	-0.013574	GO:0003203	GO Biological Processes	endocardial cushion morphogenesis	-1.56624	4.6071	2.93663	MDM4|TGFB2|ADAMTS5	0	GO:0045185	GO Biological Processes	maintenance of protein location	-1.53306	3.44626	2.65585	TWF1|LATS1|TOPORS|ARL2BP	0
GO:2000515	GO Biological Processes	negative regulation of CD4-positive, alpha-beta T cell activation	-2.02105	6.83972	3.89297	RUNX1|TWSG1|ITCH	0	GO:0033002	GO Biological Processes	muscle cell proliferation	-1.45951	4.18827	2.72252	SRC|TGFB2|BMP10	0	GO:0051651	GO Biological Processes	maintenance of location in cell	-1.53306	3.44626	2.65585	TWF1|TOPORS|ARL2BP|GPSM2	0
GO:1903038	GO Biological Processes	negative regulation of leukocyte cell-cell adhesion	-1.97268	3.26541	3.09707	RUNX1|LRRC32|PRDX2|TWSG1|MARCHF7|ITCH	0	GO:0045747	GO Biological Processes	positive regulation of Notch signaling pathway	-1.31991	3.68568	2.44496	JAG2|SRC|TGFB2	0	GO:0030057	GO Cellular Components	desmosome	-2.24024	8.18486	4.37876	DSC2|B4GALT1|XIRP1	-0.0785741
GO:0042130	GO Biological Processes	negative regulation of T cell proliferation	-1.91355	4.49902	3.32306	LRRC32|TWSG1|MARCHF7|ITCH	0	GO:0032814	GO Biological Processes	regulation of natural killer cell activation	-2.36012	5.99297	4.11547	FGR|HLA-E|RASGRP1|DCAF15	-0.0349541	GO:0034109	GO Biological Processes	homotypic cell-cell adhesion	-1.32711	3.72039	2.46056	DSC2|PLEK|MYL12A	0
GO:0022408	GO Biological Processes	negative regulation of cell-cell adhesion	-1.89639	2.82534	2.9003	RUNX1|LRRC32|PRDX2|YTHDF2|TWSG1|MARCHF7|ITCH	0	GO:0046474	GO Biological Processes	glycerophospholipid biosynthetic process	-2.34172	2.86452	3.34278	ALOX15|CDS1|CHKB|PIK3C2A|PLA2G4C|PEMT|AGPAT1|PITPNM3|LPCAT4	-0.0320202	GO:0010563	GO Biological Processes	negative regulation of phosphorus metabolic process	-2.19233	2.71822	3.15989	ACTN3|CBFA2T3|PLEK|PRKG1|PTPN1|PTPRC|SNCA|LATS1|PYCARD	-0.0477226
GO:0070663	GO Biological Processes	regulation of leukocyte proliferation	-1.77639	2.47199	2.67593	LRRC32|IL1B|IL5RA|MAPK1|STAT5B|TWSG1|MARCHF7|ITCH	0	GO:0046470	GO Biological Processes	phosphatidylcholine metabolic process	-2.2446	4.38771	3.65033	CDS1|CHKB|PLA2G4C|PEMT|LPCAT4	-0.0320202	GO:0045936	GO Biological Processes	negative regulation of phosphate metabolic process	-2.19233	2.71822	3.15989	ACTN3|CBFA2T3|PLEK|PRKG1|PTPN1|PTPRC|SNCA|LATS1|PYCARD	-0.0477226
GO:0051250	GO Biological Processes	negative regulation of lymphocyte activation	-1.75772	2.92566	2.78208	RUNX1|LRRC32|PRDX2|TWSG1|MARCHF7|ITCH	0	GO:0090407	GO Biological Processes	organophosphate biosynthetic process	-2.21585	1.94324	2.92194	ALOX15|CDS1|CHKB|MMUT|NDUFB5|NME2|PIK3C2A|KMO|PLA2G4C|PEMT|AGPAT1|PAICS|PANK4|ADCY10|PITPNM3|NDUFA11|UPP2|LPCAT4	-0.0320202	GO:0043086	GO Biological Processes	negative regulation of catalytic activity	-1.97326	2.36557	2.84121	MMP9|SERPINF1|PTPN1|PTPRC|SNCA|VEGFA|ZFP36|LATS1|PYCARD|LTB4R2	0
GO:0046636	GO Biological Processes	negative regulation of alpha-beta T cell activation	-1.66803	5.06139	3.14805	RUNX1|TWSG1|ITCH	0	hsa00564	KEGG Pathway	Glycerophospholipid metabolism	-2.16461	3.57833	3.37187	CDS1|CHKB|PLA2G4C|PEMT|AGPAT1|LPCAT4	-0.0182014	GO:0050731	GO Biological Processes	positive regulation of peptidyl-tyrosine phosphorylation	-1.85055	3.52796	3.03381	PTPN1|PTPRC|TGFA|VEGFA|ARL2BP	0
GO:0042129	GO Biological Processes	regulation of T cell proliferation	-1.64093	2.75076	2.60904	LRRC32|IL1B|STAT5B|TWSG1|MARCHF7|ITCH	0	GO:0006656	GO Biological Processes	phosphatidylcholine biosynthetic process	-2.12164	7.37136	4.09973	CDS1|CHKB|PEMT	-0.0182014	GO:0051348	GO Biological Processes	negative regulation of transferase activity	-1.76782	2.94067	2.79684	PTPN1|PTPRC|SNCA|ZFP36|LATS1|PYCARD	0
GO:0050672	GO Biological Processes	negative regulation of lymphocyte proliferation	-1.63475	3.70798	2.83363	LRRC32|TWSG1|MARCHF7|ITCH	0	GO:0045017	GO Biological Processes	glycerolipid biosynthetic process	-2.05797	2.58342	2.99031	ALOX15|CDS1|CHKB|PIK3C2A|PLA2G4C|PEMT|AGPAT1|PITPNM3|LPCAT4	-0.00354586	GO:0043065	GO Biological Processes	positive regulation of apoptotic process	-1.62369	1.87	2.32998	APBB2|B4GALT1|LTBR|MMP9|PTPN1|PTPRC|SNCA|LATS1|TNFAIP8|CIDEB|PYCARD|PIAS4|SPHK2	0
GO:0032945	GO Biological Processes	negative regulation of mononuclear cell proliferation	-1.60424	3.62824	2.78033	LRRC32|TWSG1|MARCHF7|ITCH	0	GO:0008654	GO Biological Processes	phospholipid biosynthetic process	-1.81293	2.35256	2.67767	ALOX15|CDS1|CHKB|PIK3C2A|PLA2G4C|PEMT|AGPAT1|PITPNM3|LPCAT4	0	GO:0031401	GO Biological Processes	positive regulation of protein modification process	-1.5969	1.85372	2.29657	MMP9|PTPN1|PTPRC|SNCA|TGFA|VEGFA|LATS1|KAT5|ARL2BP|PIAS4|PELI1|CARD14|ADTRP	0
GO:0070664	GO Biological Processes	negative regulation of leukocyte proliferation	-1.50374	3.37426	2.60477	LRRC32|TWSG1|MARCHF7|ITCH	0	GO:0006650	GO Biological Processes	glycerophospholipid metabolic process	-1.34814	1.93983	2.05069	ALOX15|CDS1|CHKB|PIK3C2A|PLA2G4C|PEMT|AGPAT1|PITPNM3|LPCAT4	0	GO:0006469	GO Biological Processes	negative regulation of protein kinase activity	-1.58399	3.00914	2.61164	PTPN1|PTPRC|SNCA|LATS1|PYCARD	0
GO:0007162	GO Biological Processes	negative regulation of cell adhesion	-1.4752	2.16299	2.26164	RUNX1|LRRC32|PRDX2|TGFBI|YTHDF2|TWSG1|MARCHF7|ITCH	0	GO:0030101	GO Biological Processes	natural killer cell activation	-2.32545	4.58418	3.77817	VAMP7|BAG6|RASGRP1|IFNK|KLRC4-KLRK1	-0.0320202	GO:0043068	GO Biological Processes	positive regulation of programmed cell death	-1.53432	1.81576	2.21773	APBB2|B4GALT1|LTBR|MMP9|PTPN1|PTPRC|SNCA|LATS1|TNFAIP8|CIDEB|PYCARD|PIAS4|SPHK2	0
GO:0002695	GO Biological Processes	negative regulation of leukocyte activation	-1.45204	2.48107	2.32478	RUNX1|LRRC32|PRDX2|TWSG1|MARCHF7|ITCH	0	GO:0072657	GO Biological Processes	protein localization to membrane	-2.30186	2.0823	3.04863	ADORA1|BSG|CD81|GLP1R|JUP|SSR2|BAG6|RER1|ARL5A|PACSIN1|WNK3|PLEKHF1|RHBDF2|NETO2|IFT20|TOMM5	-0.0320202	GO:0001934	GO Biological Processes	positive regulation of protein phosphorylation	-1.49404	1.97702	2.22612	MMP9|PTPN1|PTPRC|SNCA|TGFA|VEGFA|LATS1|ARL2BP|CARD14|ADTRP	0
GO:0002683	GO Biological Processes	negative regulation of immune system process	-1.4206	1.79482	2.08696	BCR|RUNX1|LRRC32|FURIN|PRDX2|YTHDF2|WDR41|TWSG1|MARCHF7|NLRX1|ITCH|KLRC4-KLRK1	0	GO:0051668	GO Biological Processes	localization within membrane	-1.94973	1.86145	2.6494	ADORA1|BSG|CD81|GLP1R|JUP|SSR2|BAG6|FXR1|RER1|ARL5A|PACSIN1|WNK3|PLEKHF1|RHBDF2|NETO2|IFT20|TOMM5	0	GO:0033673	GO Biological Processes	negative regulation of kinase activity	-1.49168	2.84197	2.46408	PTPN1|PTPRC|SNCA|LATS1|PYCARD	0
GO:0060674	GO Biological Processes	placenta blood vessel development	-2.23608	8.16354	4.37073	ITGB8|MAPK1|SOCS3	-0.013574	GO:1990778	GO Biological Processes	protein localization to cell periphery	-1.79135	2.33271	2.64965	BSG|CD81|JUP|PACSIN1|WNK3|PLEKHF1|RHBDF2|NETO2|IFT20	0	GO:0010562	GO Biological Processes	positive regulation of phosphorus metabolic process	-1.38486	1.82624	2.05707	MMP9|PLEK|PTPN1|PTPRC|SNCA|TGFA|VEGFA|LATS1|ARL2BP|CARD14|ADTRP	0
GO:0001890	GO Biological Processes	placenta development	-2.02505	3.35192	3.17335	HSD17B2|ITGB8|MAPK1|RPS6|EOMES|SOCS3	0	GO:0072659	GO Biological Processes	protein localization to plasma membrane	-1.78861	2.48194	2.69129	BSG|CD81|JUP|PACSIN1|WNK3|PLEKHF1|RHBDF2|IFT20	0	GO:0045937	GO Biological Processes	positive regulation of phosphate metabolic process	-1.38486	1.82624	2.05707	MMP9|PLEK|PTPN1|PTPRC|SNCA|TGFA|VEGFA|LATS1|ARL2BP|CARD14|ADTRP	0
GO:0046889	GO Biological Processes	positive regulation of lipid biosynthetic process	-2.21973	4.34828	3.61765	CREBL2|IGF1R|IL1B|MAPK1|SLC27A1	-0.0100743	GO:0005697	GO Cellular Components	telomerase holoenzyme complex	-2.2802	8.37654	4.45242	SMG6|NHP2|LSM11	-0.0320202	GO:0050730	GO Biological Processes	regulation of peptidyl-tyrosine phosphorylation	-1.36575	2.62335	2.26075	PTPN1|PTPRC|TGFA|VEGFA|ARL2BP	0
hsa05216	KEGG Pathway	Thyroid cancer	-2.02105	6.83972	3.89297	MAPK1|RET|TFG	0	GO:0090205	GO Biological Processes	positive regulation of cholesterol metabolic process	-2.2802	8.37654	4.45242	MBTPS2|STARD4|PAQR3	-0.0320202	GO:0042327	GO Biological Processes	positive regulation of phosphorylation	-1.36064	1.87297	2.04433	MMP9|PTPN1|PTPRC|SNCA|TGFA|VEGFA|LATS1|ARL2BP|CARD14|ADTRP	0
GO:0045834	GO Biological Processes	positive regulation of lipid metabolic process	-1.67011	3.1713	2.74868	CREBL2|IGF1R|IL1B|MAPK1|SLC27A1	0	GO:0090181	GO Biological Processes	regulation of cholesterol metabolic process	-2.08368	5.01453	3.61791	MBTPS2|ARV1|STARD4|PAQR3	-0.0104137	GO:0044092	GO Biological Processes	negative regulation of molecular function	-1.30651	1.67828	1.91958	HFE|MMP9|SERPINF1|PTPN1|PTPRC|SNCA|VEGFA|ZFP36|SYMPK|LATS1|PYCARD|LTB4R2|XIRP1	0
GO:0071375	GO Biological Processes	cellular response to peptide hormone stimulus	-1.5688	2.25703	2.39254	IGF1R|MAPK1|RAP1GDS1|RET|STAT5B|DNAI1|UMODL1|SLC27A1	0	GO:0010893	GO Biological Processes	positive regulation of steroid biosynthetic process	-1.90084	6.1428	3.62534	MBTPS2|STARD4|PAQR3	0	hsa00052	KEGG Pathway	Galactose metabolism	-2.16108	7.67331	4.20051	GANC|B4GALT1|MGAM	-0.0477226
GO:0046890	GO Biological Processes	regulation of lipid biosynthetic process	-1.49669	2.54341	2.39256	CREBL2|IGF1R|IL1B|MAPK1|DCAF5|SLC27A1	0	GO:0062013	GO Biological Processes	positive regulation of small molecule metabolic process	-1.83253	2.73883	2.81002	SRC|MBTPS2|ADCY10|APOA5|STARD4|PAQR3|MTLN	0	GO:0004553	GO Molecular Functions	hydrolase activity, hydrolyzing O-glycosyl compounds	-1.59278	3.59774	2.76011	GANC|MANBA|MGAM|GLB1L2	0
GO:0008286	GO Biological Processes	insulin receptor signaling pathway	-1.31624	2.93414	2.27607	IGF1R|MAPK1|RET|DNAI1	0	GO:0045940	GO Biological Processes	positive regulation of steroid metabolic process	-1.71933	5.26526	3.24791	MBTPS2|STARD4|PAQR3	0	GO:0009311	GO Biological Processes	oligosaccharide metabolic process	-1.36021	3.83666	2.52646	B4GALT1|MANBA|MGAM	0
GO:0000165	GO Biological Processes	MAPK cascade	-1.31158	2.29022	2.1085	MAP3K8|IL1B|PPP1CC|MAPK1|RET|NLRP12	0	GO:0045834	GO Biological Processes	positive regulation of lipid metabolic process	-1.65834	2.77119	2.63342	ADORA1|MBTPS2|APOA5|STARD4|PAQR3|MTLN	0	GO:0002710	GO Biological Processes	negative regulation of T cell mediated immunity	-2.16108	7.67331	4.20051	HFE|HLA-F|PTPRC	-0.0477226
GO:0000287	GO Molecular Functions	magnesium ion binding	-2.19325	2.93414	3.22501	MAP3K8|ENO2|ENO3|ERN1|MSH2|MAST2|HACL1|THTPA	0	GO:0098552	GO Cellular Components	side of membrane	-2.2597	1.82132	2.91388	ALOX15|ANXA5|ADGRE1|HLA-E|HLA-F|JUP|PLAU|RPS29|TRPV1|CUBN|ADAM21|CRLF1|ENOX2|RACGAP1|ACKR3|MTSS2|CD109|LYPD2|STAC3|HID1|KLRC4-KLRK1|GNG14	-0.0320202	GO:0032102	GO Biological Processes	negative regulation of response to external stimulus	-1.66047	2.02323	2.41837	GHSR|HLA-F|CCN3|PCBP2|PRKG1|PTPRC|ZFP36|VSIG4|CLASP1|TNFAIP8L2|ADTRP	0
hsa04066	KEGG Pathway	HIF-1 signaling pathway	-1.99491	3.83439	3.26189	ENO2|ENO3|IGF1R|MAPK1|RPS6	0	GO:0009897	GO Cellular Components	external side of plasma membrane	-1.48667	1.83824	2.17376	ANXA5|ADGRE1|HLA-E|HLA-F|PLAU|TRPV1|CUBN|ADAM21|CRLF1|ENOX2|ACKR3|KLRC4-KLRK1	0	GO:0002698	GO Biological Processes	negative regulation of immune effector process	-1.60823	3.05405	2.65023	HFE|HLA-F|HLX|PTPRC|VSIG4	0
GO:0016829	GO Molecular Functions	lyase activity	-1.98248	2.93779	3.01907	CA1|KYAT1|ENO2|ENO3|SDS|HACL1|UXS1	0	GO:0043014	GO Molecular Functions	alpha-tubulin binding	-2.24944	5.58436	3.91467	TBCE|DLEC1|RACGAP1|TTLL7	-0.0320202	GO:0031348	GO Biological Processes	negative regulation of defense response	-1.43792	2.12594	2.20885	GHSR|HLA-F|CCN3|PCBP2|PTPRC|ZFP36|VSIG4|TNFAIP8L2	0
GO:0006090	GO Biological Processes	pyruvate metabolic process	-1.97402	4.68647	3.43018	DLAT|ENO2|ENO3|SDS	0	GO:0048487	GO Molecular Functions	beta-tubulin binding	-1.51133	4.38771	2.82622	DLEC1|RACGAP1|TTLL7	0	GO:0002823	GO Biological Processes	negative regulation of adaptive immune response based on somatic recombination of immune receptors built from immunoglobulin superfamily domains	-1.39462	3.96042	2.59508	HFE|HLA-F|PTPRC	0
hsa01230	KEGG Pathway	Biosynthesis of amino acids	-1.91355	4.49902	3.32306	ENO2|ENO3|SDS|ABHD14A-ACY1	0	GO:0005788	GO Cellular Components	endoplasmic reticulum lumen	-2.23171	2.34011	3.07568	ARSD|COL13A1|LAMB1|DNAJB9|SERPINA1|ENAM|HYOU1|ADAMTS5|ARSG|SCG3|ACE2|APOA5	-0.0320202	GO:0043030	GO Biological Processes	regulation of macrophage activation	-1.37725	3.89755	2.56042	PTPRC|SNCA|VSIG4	0
GO:0006094	GO Biological Processes	gluconeogenesis	-1.76404	5.50151	3.3465	ENO2|ENO3|SDS	0	GO:0031012	GO Cellular Components	extracellular matrix	-1.9012	1.83851	2.59519	ANXA5|CLC|COL13A1|F12|LAMB1|LMAN1|SERPINA1|TGFB2|TGM2|CCN6|ENAM|LRRC17|ADAMTS5|CRELD1|ELFN2|COL6A6|EYS	0	GO:0002707	GO Biological Processes	negative regulation of lymphocyte mediated immunity	-1.34351	3.77763	2.49318	HFE|HLA-F|PTPRC	0
GO:0019319	GO Biological Processes	hexose biosynthetic process	-1.69116	5.16469	3.19562	ENO2|ENO3|SDS	0	GO:0030312	GO Cellular Components	external encapsulating structure	-1.89436	1.83528	2.58751	ANXA5|CLC|COL13A1|F12|LAMB1|LMAN1|SERPINA1|TGFB2|TGM2|CCN6|ENAM|LRRC17|ADAMTS5|CRELD1|ELFN2|COL6A6|EYS	0	GO:0002820	GO Biological Processes	negative regulation of adaptive immune response	-1.31103	3.66486	2.42857	HFE|HLA-F|PTPRC	0
GO:0046364	GO Biological Processes	monosaccharide biosynthetic process	-1.64544	4.96215	3.10174	ENO2|ENO3|SDS	0	GO:0062023	GO Cellular Components	collagen-containing extracellular matrix	-1.58759	1.84853	2.28508	ANXA5|CLC|COL13A1|F12|LAMB1|LMAN1|SERPINA1|TGFB2|TGM2|ADAMTS5|CRELD1|COL6A6|EYS	0	GO:0046685	GO Biological Processes	response to arsenic-containing substance	-2.16108	7.67331	4.20051	AQP9|HNRNPA1|SERPINF1	-0.0477226
GO:0005996	GO Biological Processes	monosaccharide metabolic process	-1.64093	2.75076	2.60904	DLAT|ENO2|ENO3|GALK2|SDS|UXS1	0	GO:0051156	GO Biological Processes	glucose 6-phosphate metabolic process	-2.22473	8.01235	4.32779	HK3|SHPK|DERA	-0.0320202	GO:2000573	GO Biological Processes	positive regulation of DNA biosynthetic process	-1.56815	4.63294	2.94397	HNRNPA1|VEGFA|CHTF8	0
GO:0032787	GO Biological Processes	monocarboxylic acid metabolic process	-1.62419	1.92815	2.34973	DLAT|ENO2|ENO3|PLP1|ACSM3|SDS|HACL1|UGT2B28|BDH2|HSD3B7|GPAT4|SLC27A1	0	GO:1904813	GO Cellular Components	ficolin-1-rich granule lumen	-1.79243	2.97232	2.83109	FTH1|HK3|JUP|NME2|SERPINA1|DERA	0	GO:2000278	GO Biological Processes	regulation of DNA biosynthetic process	-1.54769	3.48292	2.68138	HNRNPA1|HNRNPC|VEGFA|CHTF8	0
GO:0016836	GO Molecular Functions	hydro-lyase activity	-1.44509	4.14868	2.69622	CA1|ENO2|ENO3	0	GO:0005769	GO Cellular Components	early endosome	-2.21286	2.09414	2.97406	HLA-E|HLA-F|HSPD1|HSD17B6|PTP4A3|ASTN2|LAMP3|KIF16B|RCC2|ACKR3|PLEKHF1|NIPA2|ITCH|APOA5|FGD5	-0.0320202	GO:0045055	GO Biological Processes	regulated exocytosis	-2.13228	3.53304	3.32893	PLEK|RAB27A|SNCA|OTOF|ABCC4|ARL8B	-0.0404665
GO:0019674	GO Biological Processes	NAD metabolic process	-1.40978	4.01698	2.62553	ENO2|ENO3|NADSYN1	0	GO:0031901	GO Cellular Components	early endosome membrane	-1.33637	2.14998	2.09903	HLA-E|HLA-F|HSD17B6|LAMP3|KIF16B|RCC2|ITCH	0	GO:0046903	GO Biological Processes	secretion	-2.0827	2.08342	2.85177	AQP9|CYBA|GHSR|PLEK|RAB27A|SNCA|TMF1|VEGFA|OTOF|ABCC4|CKLF|FAM3B|ARL8B|TMEM167B	-0.0196468
GO:0019318	GO Biological Processes	hexose metabolic process	-1.36345	2.61977	2.25708	DLAT|ENO2|ENO3|GALK2|SDS	0	GO:0140993	GO Molecular Functions	histone modifying activity	-2.17378	1.85024	2.8498	FGR|TRIM37|PDGFRB|PRKDC|PTPRF|RPS6KA1|SRC|TGM2|STK16|PRMT3|DUSP14|PTP4A3|MAP4K1|PRMT7|RIOK2|WNK3|METTL22|TSSK6|MYSM1|UBLCP1	-0.0182014	GO:0032940	GO Biological Processes	secretion by cell	-1.77079	2.10359	2.55726	GHSR|PLEK|RAB27A|SNCA|TMF1|OTOF|ABCC4|CKLF|FAM3B|ARL8B|TMEM167B	0
hsa00010	KEGG Pathway	Glycolysis / Gluconeogenesis	-1.34312	3.77716	2.49254	DLAT|ENO2|ENO3	0	GO:0046777	GO Biological Processes	protein autophosphorylation	-2.00809	2.96549	3.0519	FGR|PDGFRB|SRC|STK16|MAP4K1|RIOK2|WNK3	0	GO:0006887	GO Biological Processes	exocytosis	-1.56676	2.41747	2.43641	PLEK|RAB27A|SNCA|OTOF|ABCC4|ARL8B|TMEM167B	0
hsa01200	KEGG Pathway	Carbon metabolism	-1.3049	2.90885	2.25609	DLAT|ENO2|ENO3|SDS	0	GO:0016310	GO Biological Processes	phosphorylation	-1.58056	1.84426	2.27625	FGR|GMFB|HK3|PDGFRB|PRKDC|RPS6KA1|SRC|STK16|MAP4K1|SHPK|RIOK2|WNK3|TSSK6	0	GO:0023061	GO Biological Processes	signal release	-1.52611	2.58469	2.43694	GHSR|SNCA|TMF1|OTOF|ABCC4|FAM3B	0
GO:1901682	GO Molecular Functions	sulfur compound transmembrane transporter activity	-2.17543	5.35597	3.7908	SLC1A2|SLC19A2|SLC25A47|SLC27A1	0	GO:0018193	GO Biological Processes	peptidyl-amino acid modification	-1.44924	1.87177	2.14354	FGR|PDGFRB|PRKDC|RANBP2|SRC|BAG6|MAP4K1|ZNF451|PRMT7|WNK3|TTLL7	0	GO:0140352	GO Biological Processes	export from cell	-1.37442	1.81886	2.0429	GHSR|PLEK|RAB27A|SNCA|TMF1|OTOF|ABCC4|CKLF|FAM3B|ARL8B|TMEM167B	0
GO:0072348	GO Biological Processes	sulfur compound transport	-2.12781	5.19117	3.70494	SLC1A2|SLC19A2|SLC25A47|SLC27A1	0	GO:0015867	GO Biological Processes	ATP transport	-2.17195	7.6785	4.21047	SLC25A6|ADCY10|CALHM5	-0.0182014	GO:0000323	GO Cellular Components	lytic vacuole	-2.13161	1.90346	2.83176	ASAH1|SLC31A2|STOM|B4GALT1|HLA-F|MANBA|RAB27A|SNCA|FCMR|ATP6V0A2|PYCARD|SIDT2|ARL8B|SPHK2|MAPKAP1|TNFAIP8L2|AP5B1|NAPRT	-0.0404665
GO:0042887	GO Molecular Functions	amide transmembrane transporter activity	-1.95811	6.48897	3.75686	SLC19A2|SLC25A47|SLC27A1	0	GO:1901264	GO Biological Processes	carbohydrate derivative transport	-1.85676	3.53034	3.04045	SLC25A6|SLC29A1|VLDLR|ADCY10|CALHM5	0	GO:0005764	GO Cellular Components	lysosome	-2.13161	1.90346	2.83176	ASAH1|SLC31A2|STOM|B4GALT1|HLA-F|MANBA|RAB27A|SNCA|FCMR|ATP6V0A2|PYCARD|SIDT2|ARL8B|SPHK2|MAPKAP1|TNFAIP8L2|AP5B1|NAPRT	-0.0404665
GO:0042398	GO Biological Processes	modified amino acid biosynthetic process	-1.8427	5.88534	3.51124	DHFR|SLC1A2|SLC27A1	0	GO:0015868	GO Biological Processes	purine ribonucleotide transport	-1.6867	5.119	3.18108	SLC25A6|ADCY10|CALHM5	0	GO:0005765	GO Cellular Components	lysosomal membrane	-1.62322	1.99631	2.37081	SLC31A2|STOM|B4GALT1|HLA-F|MANBA|FCMR|ATP6V0A2|SIDT2|ARL8B|SPHK2|AP5B1	0
GO:0006767	GO Biological Processes	water-soluble vitamin metabolic process	-1.40978	4.01698	2.62553	DHFR|SLC19A2|THTPA	0	GO:0072530	GO Biological Processes	purine-containing compound transmembrane transport	-1.59496	4.72523	2.9946	SLC25A6|SLC29A1|ADCY10	0	GO:0098852	GO Cellular Components	lytic vacuole membrane	-1.62322	1.99631	2.37081	SLC31A2|STOM|B4GALT1|HLA-F|MANBA|FCMR|ATP6V0A2|SIDT2|ARL8B|SPHK2|AP5B1	0
GO:0061448	GO Biological Processes	connective tissue development	-2.14989	2.88398	3.16878	BBS1|RUNX1|ITGB8|TGFBI|ZNF516|TWSG1|DDRGK1|UMODL1	0	GO:0051503	GO Biological Processes	adenine nucleotide transport	-1.56624	4.6071	2.93663	SLC25A6|ADCY10|CALHM5	0	GO:0035577	GO Cellular Components	azurophil granule membrane	-1.4677	4.23355	2.74136	STOM|B4GALT1|MANBA	0
GO:0051216	GO Biological Processes	cartilage development	-1.73573	2.89222	2.74962	BBS1|RUNX1|ITGB8|TGFBI|TWSG1|DDRGK1	0	GO:0097386	GO Cellular Components	glial cell projection	-1.56624	4.6071	2.93663	CNTF|ADCY10|ERMN	0	GO:0005766	GO Cellular Components	primary lysosome	-1.37572	2.64028	2.27695	STOM|B4GALT1|MANBA|PYCARD|NAPRT	0
GO:0032963	GO Biological Processes	collagen metabolic process	-2.10465	5.11252	3.66333	NAGLU|FURIN|MMP23B|VPS33B	0	GO:1990542	GO Biological Processes	mitochondrial transmembrane transport	-1.54128	2.92514	2.54206	SLC25A6|GOT1|HSPD1|ADCY10|SELENON	0	GO:0042582	GO Cellular Components	azurophil granule	-1.37572	2.64028	2.27695	STOM|B4GALT1|MANBA|PYCARD|NAPRT	0
GO:0030198	GO Biological Processes	extracellular matrix organization	-1.71761	2.41019	2.59654	P4HA1|FURIN|TGFBI|TGFBR1|MMP23B|VPS33B|POMGNT1|COL18A1	0	GO:0015865	GO Biological Processes	purine nucleotide transport	-1.51133	4.38771	2.82622	SLC25A6|ADCY10|CALHM5	0	GO:0005774	GO Cellular Components	vacuolar membrane	-1.37442	1.81886	2.0429	SLC31A2|STOM|B4GALT1|HLA-F|MANBA|FCMR|ATP6V0A2|SIDT2|ARL8B|SPHK2|AP5B1	0
GO:0043062	GO Biological Processes	extracellular structure organization	-1.7094	2.40161	2.5854	P4HA1|FURIN|TGFBI|TGFBR1|MMP23B|VPS33B|POMGNT1|COL18A1	0	GO:0003351	GO Biological Processes	epithelial cilium movement involved in extracellular fluid movement	-1.38695	3.92094	2.57799	GAS8|ADCY10|SPAG16	0	GO:0051262	GO Biological Processes	protein tetramerization	-2.11098	4.09243	3.44489	SHMT1|SNCA|OSBPL2|TRPM7|KCNT1	-0.0364688
GO:0045229	GO Biological Processes	external encapsulating structure organization	-1.70123	2.39309	2.5743	P4HA1|FURIN|TGFBI|TGFBR1|MMP23B|VPS33B|POMGNT1|COL18A1	0	GO:0006862	GO Biological Processes	nucleotide transport	-1.36403	3.83925	2.53246	SLC25A6|ADCY10|CALHM5	0	GO:0051289	GO Biological Processes	protein homotetramerization	-2.05971	4.96052	3.58224	SHMT1|OSBPL2|TRPM7|KCNT1	-0.0143061
GO:0030199	GO Biological Processes	collagen fibril organization	-1.40978	4.01698	2.62553	P4HA1|TGFBR1|VPS33B	0	GO:0019320	GO Biological Processes	hexose catabolic process	-1.34169	3.7609	2.48813	FUT4|HK3|ADCY10	0	GO:0051260	GO Biological Processes	protein homooligomerization	-1.85182	2.76783	2.83838	SHMT1|OSBPL2|PYCARD|TRPM7|KCNT1|STEAP4|KCTD19	0
GO:0046488	GO Biological Processes	phosphatidylinositol metabolic process	-2.06556	3.41986	3.23227	PIGH|GALR2|PIK3R5|MTMR12|SLC30A5|SLC27A1	0	GO:0006858	GO Biological Processes	extracellular transport	-1.31991	3.68568	2.44496	GAS8|ADCY10|SPAG16	0	GO:0051259	GO Biological Processes	protein complex oligomerization	-1.72348	2.4162	2.60445	SHMT1|SNCA|OSBPL2|PYCARD|TRPM7|KCNT1|STEAP4|KCTD19	0
GO:0010038	GO Biological Processes	response to metal ion	-2.05898	2.43805	2.94666	FOSB|KCNB1|SLC30A4|CPNE1|NDRG1|KCNIP2|CPNE5|SLC30A5|CYBRD1|NEK7	0	GO:0009065	GO Biological Processes	glutamine family amino acid catabolic process	-2.17195	7.6785	4.21047	FAH|GOT1|ALDH4A1	-0.0182014	GO:0101002	GO Cellular Components	ficolin-1-rich granule	-2.10133	3.09698	3.18175	ASAH1|HSPA6|MMP9|SLC2A3|MGAM|PSMD6|CRISPLD2	-0.0314376
GO:0071277	GO Biological Processes	cellular response to calcium ion	-1.85596	4.32598	3.22144	FOSB|KCNB1|CPNE1|CPNE5	0	GO:0009074	GO Biological Processes	aromatic amino acid family catabolic process	-2.17195	7.6785	4.21047	FAH|KMO|AMDHD1	-0.0182014	GO:1904813	GO Cellular Components	ficolin-1-rich granule lumen	-1.73712	3.30035	2.85464	ASAH1|HSPA6|MMP9|PSMD6|CRISPLD2	0
GO:0051592	GO Biological Processes	response to calcium ion	-1.60921	3.0564	2.65192	FOSB|KCNB1|CPNE1|KCNIP2|CPNE5	0	GO:0042537	GO Biological Processes	benzene-containing compound metabolic process	-2.12164	7.37136	4.09973	FAH|GSTM3|KMO	-0.0182014	GO:0034774	GO Cellular Components	secretory granule lumen	-1.33075	2.02095	2.05481	HSPA6|RAB27A|VEGFA|PSMD6|SCG3|PYCARD|CRISPLD2|NAPRT	0
GO:0005544	GO Molecular Functions	calcium-dependent phospholipid binding	-1.60179	4.7749	3.01264	ANXA5|CPNE1|CPNE5	0	GO:0006536	GO Biological Processes	glutamate metabolic process	-1.86182	5.94464	3.54333	GOT1|ALDH4A1|AMDHD1	0	GO:0060416	GO Biological Processes	response to growth hormone	-2.08736	7.22194	4.03706	GHSR|PTPN1|PXN	-0.0220394
GO:1904018	GO Biological Processes	positive regulation of vasculature development	-2.05025	3.02818	3.11208	RUNX1|IL1B|ITGB8|TGFBR1|RTN4|HIPK1|JMJD8	0	GO:0044282	GO Biological Processes	small molecule catabolic process	-1.84697	2.07644	2.62445	FAH|FUT4|GOT1|HK3|KMO|HSD17B6|ALDH4A1|DERA|ADCY10|AMDHD1|UPP2|MTLN	0	GO:0043112	GO Biological Processes	receptor metabolic process	-1.78113	5.58059	3.38158	PTPN1|SNX25|PHETA1	0
GO:0045766	GO Biological Processes	positive regulation of angiogenesis	-1.56199	2.63614	2.49101	RUNX1|IL1B|ITGB8|RTN4|HIPK1|JMJD8	0	GO:0009064	GO Biological Processes	glutamine family amino acid metabolic process	-1.75806	4.02807	3.04538	FAH|GOT1|ALDH4A1|AMDHD1	0	GO:0035091	GO Molecular Functions	phosphatidylinositol binding	-2.0656	2.5938	3.00119	TWF1|OSBPL2|GGA1|LANCL2|WDFY1|PHF12|MAPKAP1|SNX22|SNX25	-0.0143061
GO:0019842	GO Molecular Functions	vitamin binding	-2.03843	3.37426	3.19283	KYAT1|DHFR|P4HA1|SDS|HACL1|OGFOD2	0	GO:1901606	GO Biological Processes	alpha-amino acid catabolic process	-1.68913	3.19937	2.7765	FAH|GOT1|KMO|ALDH4A1|AMDHD1	0	GO:0005543	GO Molecular Functions	phospholipid binding	-1.6967	1.97622	2.44049	TWF1|SNCA|RASAL1|OSBPL2|GGA1|CIDEB|LANCL2|WDFY1|PHF12|MAPKAP1|SNX22|SNX25	0
GO:0043603	GO Biological Processes	amide metabolic process	-2.03783	2.30254	2.8832	CTSZ|DHFR|DLAT|ITGB8|NAGLU|FURIN|ACSM3|SLC1A2|SLC30A5|GPAT4|SLC16A12	0	GO:0170040	GO Biological Processes	proteinogenic amino acid catabolic process	-1.58246	3.56104	2.73975	FAH|GOT1|ALDH4A1|AMDHD1	0	GO:0099738	GO Cellular Components	cell cortex region	-2.05233	7.0156	3.96023	OSBPL2|CLASP1|GPSM2	-0.0143061
GO:0006790	GO Biological Processes	sulfur compound metabolic process	-1.77731	2.32174	2.63209	DLAT|NAGLU|ACSM3|SLC1A2|STAT5B|PTER|SLC19A2|THTPA|GPAT4	0	GO:0009072	GO Biological Processes	aromatic amino acid metabolic process	-1.56624	4.6071	2.93663	FAH|KMO|AMDHD1	0	GO:0040001	GO Biological Processes	establishment of mitotic spindle localization	-1.83547	5.84633	3.49539	KAT5|CLASP1|GPSM2	0
GO:0043122	GO Biological Processes	regulation of canonical NF-kappaB signal transduction	-2	2.5307	2.91833	CD4|IL1B|CPNE1|TFG|NLRX1|NLRP12|UNC5CL|TAB3|JMJD8	0	GO:0170035	GO Biological Processes	L-amino acid catabolic process	-1.50415	3.36592	2.60351	FAH|GOT1|ALDH4A1|AMDHD1	0	GO:0051294	GO Biological Processes	establishment of spindle orientation	-1.70482	5.22438	3.22334	KAT5|CLASP1|GPSM2	0
GO:0043123	GO Biological Processes	positive regulation of canonical NF-kappaB signal transduction	-1.3674	2.36514	2.19506	CD4|IL1B|TFG|UNC5CL|TAB3|JMJD8	0	GO:0009063	GO Biological Processes	amino acid catabolic process	-1.48102	2.8178	2.44577	FAH|GOT1|KMO|ALDH4A1|AMDHD1	0	GO:0051293	GO Biological Processes	establishment of spindle localization	-1.41234	4.02534	2.63047	KAT5|CLASP1|GPSM2	0
GO:1902229	GO Biological Processes	regulation of intrinsic apoptotic signaling pathway in response to DNA damage	-1.9891	6.65973	3.82369	TPT1|MARCHF7|NACC2	0	GO:0071806	GO Biological Processes	protein transmembrane transport	-2.16797	4.2074	3.52949	GLP1R|HSPD1|TRIM37|EXOC7|IFT20	-0.0182014	GO:0030863	GO Cellular Components	cortical cytoskeleton	-1.34727	3.00362	2.3306	ACTN3|CLASP1|LANCL2|MED28	0
GO:0080135	GO Biological Processes	regulation of cellular response to stress	-1.91647	2.04979	2.68331	DHFR|ERN1|IGF1R|MAPK1|DPF2|SMARCA2|TPT1|RACK1|INO80|SPIRE1|MARCHF7|DDRGK1|NACC2	0	GO:0002520	GO Biological Processes	immune system development	-2.16039	2.89073	3.18017	MSH6|HLA-E|HSPD1|PRKDC|MAFB|LRRC17|ICOS|ITCH	-0.0182014	GO:0051653	GO Biological Processes	spindle localization	-1.32711	3.72039	2.46056	KAT5|CLASP1|GPSM2	0
GO:0002274	GO Biological Processes	myeloid leukocyte activation	-1.97268	3.26541	3.09707	BCR|ITGB8|NAGLU|NDRG1|CPLX2|CD93	0	GO:0042113	GO Biological Processes	B cell activation	-1.81254	2.50726	2.72334	MSH6|HSPD1|IL10|DNAJB9|PRKDC|RASGRP1|IFNK|GAPT	0	GO:0005938	GO Cellular Components	cell cortex	-1.32434	2.01474	2.04547	ACTN3|PXN|SNCA|OSBPL2|CLASP1|GPSM2|LANCL2|MED28	0
GO:0006664	GO Biological Processes	glycolipid metabolic process	-1.41193	3.15352	2.44417	ITGB8|NAGLU|PIGH|SLC30A5	0	GO:0016447	GO Biological Processes	somatic recombination of immunoglobulin gene segments	-1.75308	5.42012	3.31735	MSH6|HSPD1|PRKDC	0	GO:0016311	GO Biological Processes	dephosphorylation	-2.03249	3.36364	3.18393	INPP5A|PTPN1|PTPRC|PDXP|THTPA|SSH2	-0.0143061
GO:1903509	GO Biological Processes	liposaccharide metabolic process	-1.39946	3.12432	2.42231	ITGB8|NAGLU|PIGH|SLC30A5	0	GO:0002312	GO Biological Processes	B cell activation involved in immune response	-1.50415	3.36592	2.60351	MSH6|HSPD1|IFNK|GAPT	0	GO:0006470	GO Biological Processes	protein dephosphorylation	-1.53306	3.44626	2.65585	PTPN1|PTPRC|PDXP|SSH2	0
GO:0106310	GO Molecular Functions	protein serine kinase activity	-1.93881	2.33675	2.79853	BCR|MAP3K8|CSNK2A2|ERN1|CDK14|MAPK1|MAST2|NEK7|HIPK4|HIPK1	0	GO:0002562	GO Biological Processes	somatic diversification of immune receptors via germline recombination within a single locus	-1.48505	4.28567	2.77358	MSH6|HSPD1|PRKDC	0	GO:0035265	GO Biological Processes	organ growth	-1.99094	3.8247	3.25529	ATF2|HLX|PRKG1|SHH|CLDN18	0
GO:0004674	GO Molecular Functions	protein serine/threonine kinase activity	-1.82449	2.14301	2.62387	BCR|MAP3K8|CSNK2A2|ERN1|CDK14|MAPK1|TGFBR1|MAST2|NEK7|HIPK4|HIPK1	0	GO:0016444	GO Biological Processes	somatic cell DNA recombination	-1.48505	4.28567	2.77358	MSH6|HSPD1|PRKDC	0	GO:0034504	GO Biological Processes	protein localization to nucleus	-1.43368	2.45546	2.29673	ATF2|SHH|TOPORS|ARL2BP|CLDN18|FAM53C	0
GO:0016310	GO Biological Processes	phosphorylation	-1.82449	2.14301	2.62387	BCR|MAP3K8|ERN1|GALK2|IGF1R|MAPK1|RET|TGFBR1|MAST2|NEK7|HIPK1	0	GO:0002285	GO Biological Processes	lymphocyte activation involved in immune response	-1.47352	2.50726	2.35656	MSH6|HSPD1|VAMP7|ICOS|IFNK|GAPT	0	GO:0043393	GO Biological Processes	regulation of protein binding	-1.97461	3.78929	3.22952	BLK|HFE|MMP9|SYMPK|XIRP1	0
GO:0006468	GO Biological Processes	protein phosphorylation	-1.74117	2.17414	2.54952	BCR|MAP3K8|ERN1|IGF1R|MAPK1|RET|TGFBR1|MAST2|NEK7|HIPK1	0	GO:0016445	GO Biological Processes	somatic diversification of immunoglobulins	-1.45951	4.18827	2.72252	MSH6|HSPD1|PRKDC	0	GO:0032092	GO Biological Processes	positive regulation of protein binding	-1.75503	5.45658	3.32726	BLK|HFE|MMP9	0
GO:0004672	GO Molecular Functions	protein kinase activity	-1.74011	1.94095	2.47287	BCR|MAP3K8|CSNK2A2|ERN1|IGF1R|CDK14|MAPK1|RET|TGFBR1|MAST2|NEK7|HIPK4|HIPK1	0	GO:0002377	GO Biological Processes	immunoglobulin production	-1.41049	4.00617	2.6248	MSH6|HSPD1|PRKDC	0	GO:0032091	GO Biological Processes	negative regulation of protein binding	-1.43041	4.09243	2.66663	HFE|SYMPK|XIRP1	0
GO:0004713	GO Molecular Functions	protein tyrosine kinase activity	-1.58567	3.01273	2.61444	BCR|IGF1R|RET|HIPK4|HIPK1	0	GO:0030667	GO Cellular Components	secretory granule membrane	-2.15878	2.28924	2.99197	BSG|HMOX2|LAIR1|PLAU|RAB3A|VAMP1|VAMP7|LAMP3|SCG3|SYT2|CD109|SLCO4C1	-0.0182014	GO:0010803	GO Biological Processes	regulation of tumor necrosis factor-mediated signaling pathway	-1.97159	4.67707	3.42538	PYCARD|CLDN18|PIAS4|MIB2	0
GO:0141003	GO Molecular Functions	histone H2AX kinase activity	-1.58151	2.14466	2.37276	BCR|CSNK2A2|ERN1|IGF1R|RET|MAST2|NEK7|HIPK4|HIPK1	0	GO:0035579	GO Cellular Components	specific granule membrane	-1.77956	3.37516	2.91905	HMOX2|LAIR1|PLAU|VAMP1|SLCO4C1	0	GO:0001959	GO Biological Processes	regulation of cytokine-mediated signaling pathway	-1.53574	2.59837	2.45146	PTPN1|PTPRC|PYCARD|CLDN18|PIAS4|MIB2	0
GO:0004694	GO Molecular Functions	eukaryotic translation initiation factor 2alpha kinase activity	-1.57719	2.43002	2.45143	BCR|CSNK2A2|ERN1|MAST2|NEK7|HIPK4|HIPK1	0	GO:0042581	GO Cellular Components	specific granule	-1.32359	2.30355	2.12673	HMOX2|JUP|LAIR1|PLAU|VAMP1|SLCO4C1	0	GO:0060759	GO Biological Processes	regulation of response to cytokine stimulus	-1.42481	2.44324	2.28318	PTPN1|PTPRC|PYCARD|CLDN18|PIAS4|MIB2	0
GO:0140996	GO Molecular Functions	histone H3 kinase activity	-1.56123	2.12664	2.34539	BCR|CSNK2A2|ERN1|IGF1R|RET|MAST2|NEK7|HIPK4|HIPK1	0	GO:1903307	GO Biological Processes	positive regulation of regulated secretory pathway	-2.14743	5.22791	3.73152	FGR|HLA-F|RAB3A|VAMP7	-0.0182014	GO:0016050	GO Biological Processes	vesicle organization	-1.93299	2.33187	2.79128	LYST|RAB27A|SNCA|TMF1|WASHC5|CIDEB|ARL8B|RUFY1|DTNBP1|PHETA1	0
GO:0004676	GO Molecular Functions	3-phosphoinositide-dependent protein kinase activity	-1.56047	2.41019	2.42743	BCR|CSNK2A2|ERN1|MAST2|NEK7|HIPK4|HIPK1	0	GO:0043302	GO Biological Processes	positive regulation of leukocyte degranulation	-2.12164	7.37136	4.09973	FGR|HLA-F|VAMP7	-0.0182014	GO:0042470	GO Cellular Components	melanosome	-1.92674	3.68688	3.15401	STOM|SERPINF1|RAB27A|PDIA6|DTNBP1	0
GO:0004711	GO Molecular Functions	ribosomal protein S6 kinase activity	-1.56047	2.41019	2.42743	BCR|CSNK2A2|ERN1|MAST2|NEK7|HIPK4|HIPK1	0	GO:0043300	GO Biological Processes	regulation of leukocyte degranulation	-1.41049	4.00617	2.6248	FGR|HLA-F|VAMP7	0	GO:0048770	GO Cellular Components	pigment granule	-1.92674	3.68688	3.15401	STOM|SERPINF1|RAB27A|PDIA6|DTNBP1	0
GO:0035175	GO Molecular Functions	histone H3S10 kinase activity	-1.56047	2.41019	2.42743	BCR|CSNK2A2|ERN1|MAST2|NEK7|HIPK4|HIPK1	0	GO:0045921	GO Biological Processes	positive regulation of exocytosis	-1.36314	3.03348	2.35743	FGR|HLA-F|RAB3A|VAMP7	0	GO:0001909	GO Biological Processes	leukocyte mediated cytotoxicity	-1.8503	4.30782	3.21108	LYST|FCGR2A|RAB27A|ARL8B	0
GO:0035979	GO Molecular Functions	histone H2AXS139 kinase activity	-1.56047	2.41019	2.42743	BCR|CSNK2A2|ERN1|MAST2|NEK7|HIPK4|HIPK1	0	GO:0005938	GO Cellular Components	cell cortex	-2.1283	2.26811	2.95676	EPB41L2|GMFB|PPFIA3|PLA2G4C|ASTN2|EXOC7|KIF21A|ERMN|ARV1|ITCH|MTSS2|TMC2	-0.0182014	GO:0042267	GO Biological Processes	natural killer cell mediated cytotoxicity	-1.83547	5.84633	3.49539	LYST|RAB27A|ARL8B	0
GO:0044022	GO Molecular Functions	histone H3S28 kinase activity	-1.56047	2.41019	2.42743	BCR|CSNK2A2|ERN1|MAST2|NEK7|HIPK4|HIPK1	0	GO:0030864	GO Cellular Components	cortical actin cytoskeleton	-1.37974	3.0714	2.38648	EPB41L2|GMFB|MTSS2|TMC2	0	GO:0048489	GO Biological Processes	synaptic vesicle transport	-1.80793	5.71037	3.43759	RAB27A|SNCA|DTNBP1	0
GO:0044023	GO Molecular Functions	histone H4S1 kinase activity	-1.56047	2.41019	2.42743	BCR|CSNK2A2|ERN1|MAST2|NEK7|HIPK4|HIPK1	0	GO:0051053	GO Biological Processes	negative regulation of DNA metabolic process	-2.1202	3.11591	3.20481	DACH1|FANCB|MSH6|RAD17|SRC|SMG6|DNAJC2	-0.0182014	GO:0002228	GO Biological Processes	natural killer cell mediated immunity	-1.78113	5.58059	3.38158	LYST|RAB27A|ARL8B	0
GO:0044024	GO Molecular Functions	histone H2AS1 kinase activity	-1.56047	2.41019	2.42743	BCR|CSNK2A2|ERN1|MAST2|NEK7|HIPK4|HIPK1	0	GO:0003725	GO Molecular Functions	double-stranded RNA binding	-2.11904	4.0952	3.45248	HSPD1|OAS2|VIM|DHX33|MRPL44	-0.0182014	GO:0097479	GO Biological Processes	synaptic vesicle localization	-1.56815	4.63294	2.94397	RAB27A|SNCA|DTNBP1	0
GO:0044025	GO Molecular Functions	histone H2BS14 kinase activity	-1.56047	2.41019	2.42743	BCR|CSNK2A2|ERN1|MAST2|NEK7|HIPK4|HIPK1	0	GO:2000379	GO Biological Processes	positive regulation of reactive oxygen species metabolic process	-2.11904	4.0952	3.45248	CBR1|GRIN1|PDGFRB|ADCY10|ACE2	-0.0182014	GO:0033059	GO Biological Processes	cellular pigmentation	-1.41234	4.02534	2.63047	LYST|RAB27A|DTNBP1	0
GO:0072354	GO Molecular Functions	histone H3T3 kinase activity	-1.56047	2.41019	2.42743	BCR|CSNK2A2|ERN1|MAST2|NEK7|HIPK4|HIPK1	0	GO:1903426	GO Biological Processes	regulation of reactive oxygen species biosynthetic process	-1.38695	3.92094	2.57799	GRIN1|CCN6|ADCY10	0	hsa04510	KEGG Pathway	Focal adhesion	-1.89434	2.82237	2.89735	LAMA4|MAPK10|PXN|VEGFA|MYL12A|SHC3|COL6A6	0
GO:0072371	GO Molecular Functions	histone H2AS121 kinase activity	-1.56047	2.41019	2.42743	BCR|CSNK2A2|ERN1|MAST2|NEK7|HIPK4|HIPK1	0	GO:2000377	GO Biological Processes	regulation of reactive oxygen species metabolic process	-1.36773	2.36262	2.19498	CBR1|GRIN1|PDGFRB|CCN6|ADCY10|ACE2	0	hsa04370	KEGG Pathway	VEGF signaling pathway	-1.43041	4.09243	2.66663	PXN|VEGFA|SPHK2	0
GO:0072518	GO Molecular Functions	Rho-dependent protein serine/threonine kinase activity	-1.56047	2.41019	2.42743	BCR|CSNK2A2|ERN1|MAST2|NEK7|HIPK4|HIPK1	0	GO:0043270	GO Biological Processes	positive regulation of monoatomic ion transport	-2.10879	2.63263	3.05409	ADORA1|GRIN1|KCNJ2|PDGFRB|AMIGO1|WNK3|TRPV3|STAC3|LILRA5	-0.0138576	GO:0071949	GO Molecular Functions	FAD binding	-1.8929	6.13865	3.61678	DHCR24|MICAL1|STEAP4	0
GO:0140823	GO Molecular Functions	histone H2BS36 kinase activity	-1.56047	2.41019	2.42743	BCR|CSNK2A2|ERN1|MAST2|NEK7|HIPK4|HIPK1	0	GO:0051928	GO Biological Processes	positive regulation of calcium ion transport	-1.90639	3.15015	2.99762	GRIN1|PDGFRB|WNK3|TRPV3|STAC3|LILRA5	0	GO:0061572	GO Biological Processes	actin filament bundle organization	-1.31103	3.66486	2.42857	PDXP|MICAL1|RFLNA	0
GO:0140855	GO Molecular Functions	histone H3S57 kinase activity	-1.56047	2.41019	2.42743	BCR|CSNK2A2|ERN1|MAST2|NEK7|HIPK4|HIPK1	0	GO:0051924	GO Biological Processes	regulation of calcium ion transport	-1.62845	2.18519	2.43524	GRIN1|IL16|PDGFRB|SELENON|WNK3|TMC2|TRPV3|STAC3|LILRA5	0	GO:0043028	GO Molecular Functions	cysteine-type endopeptidase regulator activity involved in apoptotic process	-1.8929	6.13865	3.61678	SNCA|TNFAIP8|PYCARD	0
GO:0140995	GO Molecular Functions	histone H2A kinase activity	-1.56047	2.41019	2.42743	BCR|CSNK2A2|ERN1|MAST2|NEK7|HIPK4|HIPK1	0	GO:0010959	GO Biological Processes	regulation of metal ion transport	-1.47268	1.82912	2.15553	ADORA1|GRIN1|IL16|KCNJ2|PDGFRB|SELENON|AMIGO1|WNK3|TMC2|TRPV3|STAC3|LILRA5	0	GO:0031113	GO Biological Processes	regulation of microtubule polymerization	-1.34351	3.77763	2.49318	SNCA|TOGARAM1|CLASP1	0
GO:0140997	GO Molecular Functions	histone H4 kinase activity	-1.56047	2.41019	2.42743	BCR|CSNK2A2|ERN1|MAST2|NEK7|HIPK4|HIPK1	0	GO:0090279	GO Biological Processes	regulation of calcium ion import	-1.34169	3.7609	2.48813	PDGFRB|WNK3|TRPV3	0	GO:0032787	GO Biological Processes	monocarboxylic acid metabolic process	-1.87907	2.02673	2.6393	ACAT2|ASAH1|CYP2A7|CYP3A7|AKR1C2|SNCA|KYNU|PLAA|OSBPL2|ADIPOR1|MCCC1|FAHD1|ADTRP	0
GO:0140998	GO Molecular Functions	histone H2B kinase activity	-1.56047	2.41019	2.42743	BCR|CSNK2A2|ERN1|MAST2|NEK7|HIPK4|HIPK1	0	GO:0043269	GO Biological Processes	regulation of monoatomic ion transport	-1.32816	1.69187	1.94887	ADORA1|GRIN1|IL16|KCNJ2|PDGFRB|CRBN|SELENON|AMIGO1|WNK3|TMC2|TRPV3|STAC3|LILRA5	0	GO:0006690	GO Biological Processes	icosanoid metabolic process	-1.86544	3.55864	3.05731	CYP2A7|AKR1C2|GGTA1|PLAA|PYCARD	0
GO:1990244	GO Molecular Functions	histone H2AT120 kinase activity	-1.56047	2.41019	2.42743	BCR|CSNK2A2|ERN1|MAST2|NEK7|HIPK4|HIPK1	0	GO:0140657	GO Molecular Functions	ATP-dependent activity	-2.10494	1.89333	2.80427	ENTPD1|CHD4|DYNC1I2|MSH6|HELLS|HSPD1|MYH3|RAD17|TAP2|HYOU1|SMC2|OLA1|KIF21A|KIF16B|DHX33|MYO19|HELZ2|SHPRH	-0.0138576	GO:0019752	GO Biological Processes	carboxylic acid metabolic process	-1.77411	1.77705	2.45004	ACAT2|ASAH1|CYP2A7|CYP3A7|AKR1C2|GGTA1|SHMT1|SLC2A3|SNCA|KYNU|PLAA|OSBPL2|PYCARD|ADIPOR1|MCCC1|FAHD1|ADTRP	0
GO:0004677	GO Molecular Functions	DNA-dependent protein kinase activity	-1.55219	2.40039	2.41552	BCR|CSNK2A2|ERN1|MAST2|NEK7|HIPK4|HIPK1	0	GO:0016887	GO Molecular Functions	ATP hydrolysis activity	-1.37828	1.76771	2.03072	ENTPD1|CHD4|HSPD1|MYH3|TAP2|SMC2|OLA1|KIF21A|KIF16B|DHX33|MYO19|HELZ2	0	GO:0004497	GO Molecular Functions	monooxygenase activity	-1.38434	3.08863	2.3957	CYP2A7|CYP3A7|AKR1C2|MICAL1	0
GO:0140857	GO Molecular Functions	histone H3T45 kinase activity	-1.55219	2.40039	2.41552	BCR|CSNK2A2|ERN1|MAST2|NEK7|HIPK4|HIPK1	0	GO:0051536	GO Molecular Functions	iron-sulfur cluster binding	-2.09519	4.04132	3.41498	FDX1|CDKAL1|CISD1|RFESD|TYW1B	-0.0112909	GO:0006631	GO Biological Processes	fatty acid metabolic process	-1.31162	2.00241	2.02691	ACAT2|ASAH1|CYP2A7|AKR1C2|SNCA|PLAA|ADIPOR1|ADTRP	0
GO:0035402	GO Molecular Functions	histone H3T11 kinase activity	-1.54395	2.39067	2.40367	BCR|CSNK2A2|ERN1|MAST2|NEK7|HIPK4|HIPK1	0	GO:0051540	GO Molecular Functions	metal cluster binding	-2.07174	3.98883	3.37811	FDX1|CDKAL1|CISD1|RFESD|TYW1B	-0.0104137	GO:0018205	GO Biological Processes	peptidyl-lysine modification	-1.86544	3.55864	3.05731	TOPORS|KAT5|PIAS4|BCL11A|METTL18	0
GO:0035403	GO Molecular Functions	histone H3T6 kinase activity	-1.54395	2.39067	2.40367	BCR|CSNK2A2|ERN1|MAST2|NEK7|HIPK4|HIPK1	0	GO:0051537	GO Molecular Functions	2 iron, 2 sulfur cluster binding	-1.98364	6.58157	3.80111	FDX1|CISD1|RFESD	0	GO:0016363	GO Cellular Components	nuclear matrix	-1.67101	3.17243	2.74994	NONO|SMARCD1|SRPK1|PIAS4|BCL11A	0
GO:0035173	GO Molecular Functions	histone kinase activity	-1.54123	2.10891	2.3183	BCR|CSNK2A2|ERN1|IGF1R|RET|MAST2|NEK7|HIPK4|HIPK1	0	GO:0051966	GO Biological Processes	regulation of synaptic transmission, glutamatergic	-2.07174	3.98883	3.37811	ADORA1|GRIN1|FXR1|KMO|IQSEC2	-0.0104137	GO:0016925	GO Biological Processes	protein sumoylation	-1.56815	4.63294	2.94397	TOPORS|PIAS4|BCL11A	0
GO:0004679	GO Molecular Functions	AMP-activated protein kinase activity	-1.53577	2.38103	2.39187	BCR|CSNK2A2|ERN1|MAST2|NEK7|HIPK4|HIPK1	0	GO:0051968	GO Biological Processes	positive regulation of synaptic transmission, glutamatergic	-1.6867	5.119	3.18108	GRIN1|KMO|IQSEC2	0	GO:0034399	GO Cellular Components	nuclear periphery	-1.37572	2.64028	2.27695	NONO|SMARCD1|SRPK1|PIAS4|BCL11A	0
GO:0016773	GO Molecular Functions	phosphotransferase activity, alcohol group as acceptor	-1.51248	1.75743	2.17481	BCR|MAP3K8|CSNK2A2|ERN1|GALK2|IGF1R|CDK14|MAPK1|RET|TGFBR1|MAST2|NEK7|HIPK4|HIPK1	0	GO:0051955	GO Biological Processes	regulation of amino acid transport	-1.51133	4.38771	2.82622	ADORA1|KMO|ACE2	0	GO:0099568	GO Cellular Components	cytoplasmic region	-1.86129	2.39947	2.74096	OSBPL2|TOGARAM1|CLASP1|GPSM2|ARL8B|TRAK2|SPAG16|DTNBP1|ENKUR	0
GO:0042287	GO Molecular Functions	MHC protein binding	-1.89877	6.17243	3.62998	CD4|CD8B|KLRC4-KLRK1	0	GO:0035966	GO Biological Processes	response to topologically incorrect protein	-2.0552	3.02814	3.11628	F12|HSPD1|DNAJB9|FBXO6|TBL2|MBTPS2|PIGBOS1	-0.00331165	GO:0008089	GO Biological Processes	anterograde axonal transport	-1.70482	5.22438	3.22334	ARL8B|TRAK2|DTNBP1	0
hsa04640	KEGG Pathway	Hematopoietic cell lineage	-1.50374	3.37426	2.60477	CD4|CD8B|IL1B|IL5RA	0	GO:0006986	GO Biological Processes	response to unfolded protein	-1.79243	2.97232	2.83109	HSPD1|DNAJB9|FBXO6|TBL2|MBTPS2|PIGBOS1	0	GO:1904115	GO Cellular Components	axon cytoplasm	-1.37725	3.89755	2.56042	ARL8B|TRAK2|DTNBP1	0
GO:0034764	GO Biological Processes	positive regulation of transmembrane transport	-1.87559	2.79856	2.87149	CREBL2|NIPSNAP2|HTT|PLP1|SLC1A2|GALR2|KCNIP2	0	GO:0016830	GO Molecular Functions	carbon-carbon lyase activity	-1.99374	4.72523	3.45861	GOT1|PAICS|DERA|TYW1B	0	GO:0098930	GO Biological Processes	axonal transport	-1.34351	3.77763	2.49318	ARL8B|TRAK2|DTNBP1	0
GO:2001259	GO Biological Processes	positive regulation of cation channel activity	-1.8427	5.88534	3.51124	NIPSNAP2|HTT|GALR2	0	GO:0050996	GO Biological Processes	positive regulation of lipid catabolic process	-1.98364	6.58157	3.80111	ADORA1|APOA5|MTLN	0	hsa04670	KEGG Pathway	Leukocyte transendothelial migration	-1.85055	3.52796	3.03381	CYBA|MMP9|PXN|MYL12A|CLDN18	0
GO:1904064	GO Biological Processes	positive regulation of cation transmembrane transport	-1.56258	2.9703	2.57763	NIPSNAP2|HTT|PLP1|GALR2|KCNIP2	0	GO:0070328	GO Biological Processes	triglyceride homeostasis	-1.45951	4.18827	2.72252	ADORA1|APOA5|MTLN	0	GO:0032432	GO Cellular Components	actin filament bundle	-1.53306	3.44626	2.65585	PXN|MYL12A|RFLNA|XIRP1	0
GO:0034767	GO Biological Processes	positive regulation of monoatomic ion transmembrane transport	-1.45347	2.77489	2.40275	NIPSNAP2|HTT|PLP1|GALR2|KCNIP2	0	GO:0055090	GO Biological Processes	acylglycerol homeostasis	-1.43466	4.0952	2.67295	ADORA1|APOA5|MTLN	0	GO:0005925	GO Cellular Components	focal adhesion	-1.79782	2.12343	2.59088	ACTN3|PCBP2|TWF1|PTPRC|PXN|PROCR|CLASP1|ATP6V0A2|SSH2|XIRP1|PEAK3	0
GO:0032414	GO Biological Processes	positive regulation of ion transmembrane transporter activity	-1.31161	3.66768	2.42983	NIPSNAP2|HTT|GALR2	0	hsa00983	KEGG Pathway	Drug metabolism - other enzymes	-1.98166	3.79185	3.23661	GSTM3|NME2|UGT2B11|UPP2|NME1-NME2	0	GO:0030055	GO Cellular Components	cell-substrate junction	-1.73102	2.0745	2.50752	ACTN3|PCBP2|TWF1|PTPRC|PXN|PROCR|CLASP1|ATP6V0A2|SSH2|XIRP1|PEAK3	0
GO:0031985	GO Cellular Components	Golgi cisterna	-1.87267	3.57443	3.06897	GCNT1|TMEM59|SLC30A5|UXS1|COG3	0	hsa01232	KEGG Pathway	Nucleotide metabolism	-1.89712	3.61341	3.10385	ENTPD1|NME2|GMPR2|UPP2|NME1-NME2	0	GO:0001942	GO Biological Processes	hair follicle development	-1.74025	3.99262	3.01789	SHH|PIAS4|SOX18|NSUN2	0
GO:0005795	GO Cellular Components	Golgi stack	-1.45347	2.77489	2.40275	GCNT1|TMEM59|SLC30A5|UXS1|COG3	0	hsa00240	KEGG Pathway	Pyrimidine metabolism	-1.83155	4.23641	3.17372	ENTPD1|NME2|UPP2|NME1-NME2	0	GO:0022404	GO Biological Processes	molting cycle process	-1.67231	3.80691	2.89903	SHH|PIAS4|SOX18|NSUN2	0
GO:1901532	GO Biological Processes	regulation of hematopoietic progenitor cell differentiation	-1.87035	6.02547	3.56965	DPF2|YTHDF2|ITCH	0	hsa00230	KEGG Pathway	Purine metabolism	-1.73121	2.87944	2.74111	ENTPD1|NME2|PAICS|GMPR2|ADCY10|NME1-NME2	0	GO:0022405	GO Biological Processes	hair cycle process	-1.67231	3.80691	2.89903	SHH|PIAS4|SOX18|NSUN2	0
GO:0060338	GO Biological Processes	regulation of type I interferon-mediated signaling pathway	-1.78957	5.62377	3.39976	CDC37|YTHDF2|ZBP1	0	GO:0071345	GO Biological Processes	cellular response to cytokine stimulus	-1.97813	1.71717	2.62243	ALOX15|CNTF|PHC1|EIF5A|HELLS|HSPD1|IL10|IL16|OAS2|PDGFRB|SRC|VIM|TRPV1|KMO|CRLF1|PTP4A3|SHPK|IFNK|ACKR3|IL17RE|CD300LF|LILRA5	0	GO:0043588	GO Biological Processes	skin development	-1.62452	2.31374	2.46944	ASAH1|DHCR24|SHH|LATS1|PIAS4|SOX18|NSUN2|LIPM	0
GO:0042803	GO Molecular Functions	protein homodimerization activity	-1.84825	1.85145	2.5488	RUNX1|KYAT1|CD4|CPOX|ERN1|MSH2|RDH5|STAT5B|RACK1|SDS|THAP1|RTN4|UXS1|CHMP4B|NACC2|SRGAP2C	0	GO:0019221	GO Biological Processes	cytokine-mediated signaling pathway	-1.59466	1.85282	2.29393	CNTF|EIF5A|IL10|IL16|OAS2|PDGFRB|SRC|CRLF1|IFNK|ACKR3|IL17RE|CD300LF|LILRA5	0	GO:0042303	GO Biological Processes	molting cycle	-1.49036	3.34076	2.58125	SHH|PIAS4|SOX18|NSUN2	0
GO:0051129	GO Biological Processes	negative regulation of cellular component organization	-1.84319	1.84891	2.54299	IL1B|NUBP1|NAA10|BUB3|WASF2|RACK1|SUB1|DENND5A|RPL13A|NGEF|TINF2|RTN4|MARCHF7|CEP97|LMOD2|SRGAP2C	0	GO:0051056	GO Biological Processes	regulation of small GTPase mediated signal transduction	-1.94273	2.23006	2.76825	PSD|SRC|TGFB2|TGM2|FXR1|RASGRP1|IQSEC2|RACGAP1|PLEKHG5|SYDE2|FGD5	0	GO:0042633	GO Biological Processes	hair cycle	-1.49036	3.34076	2.58125	SHH|PIAS4|SOX18|NSUN2	0
GO:2001251	GO Biological Processes	negative regulation of chromosome organization	-1.78328	4.11495	3.09364	NAA10|BUB3|SUB1|TINF2	0	hsa04144	KEGG Pathway	Endocytosis	-1.63814	2.19386	2.44817	HLA-E|HLA-F|HRAS|PSD|SRC|ACAP1|IQSEC2|ITCH|AGAP6	0	GO:1902532	GO Biological Processes	negative regulation of intracellular signal transduction	-1.70332	1.77932	2.38042	ACTN3|FOXM1|MMP9|NONO|CCN3|PCBP2|PLEK|PTPN1|PTPRC|RASAL1|HAPSTR1|PYCARD|ADIPOR1|PELI1|MAPKAP1|CASTOR2	0
GO:0010639	GO Biological Processes	negative regulation of organelle organization	-1.62292	2.18163	2.42832	NUBP1|NAA10|BUB3|WASF2|SUB1|TINF2|MARCHF7|CEP97|LMOD2	0	GO:0008047	GO Molecular Functions	enzyme activator activity	-1.54551	1.67084	2.18003	GMFB|HRAS|HSPD1|PDGFRB|RANBP2|SRC|SSBP1|ACAP1|TOM1L1|RACGAP1|ETAA1|CAB39L|SYDE2|AFAP1L2|MTSS2|APOA5|AGAP6	0	GO:0015318	GO Molecular Functions	inorganic molecular entity transmembrane transporter activity	-1.69365	1.7745	2.36898	AQP9|ATP5ME|SLC31A2|GRIN2C|NDUFB9|NDUFS3|SCN9A|KCNAB3|ABCC4|CLCC1|ATP6V0A2|TRPM7|KCNT1|KCNH7|SLC37A2|SLC13A5	0
GO:0120033	GO Biological Processes	negative regulation of plasma membrane bounded cell projection assembly	-1.8427	5.88534	3.51124	MARCHF7|CEP97|SRGAP2C	0	GO:0030695	GO Molecular Functions	GTPase regulator activity	-1.51303	1.75867	2.1758	EEF1D|PDGFRB|PSD|RANBP2|ACAP1|RASGRP1|IQSEC2|RACGAP1|RCC2|PLEKHG5|SYDE2|MTSS2|FGD5|AGAP6	0	GO:0098660	GO Biological Processes	inorganic ion transmembrane transport	-1.50179	1.67895	2.13651	ATP5ME|SLC31A2|GRIN2C|NDUFB9|NDUFS3|PTPRC|SCN9A|KCNAB3|CLCC1|ATP6V0A2|TRPM7|JPH3|KCNT1|KCNH7|SLC37A2|SLC13A5	0
GO:0031345	GO Biological Processes	negative regulation of cell projection organization	-1.60087	2.69223	2.54926	DENND5A|NGEF|RTN4|MARCHF7|CEP97|SRGAP2C	0	GO:0060589	GO Molecular Functions	nucleoside-triphosphatase regulator activity	-1.50666	1.75509	2.16775	EEF1D|PDGFRB|PSD|RANBP2|ACAP1|RASGRP1|IQSEC2|RACGAP1|RCC2|PLEKHG5|SYDE2|MTSS2|FGD5|AGAP6	0	GO:0098662	GO Biological Processes	inorganic cation transmembrane transport	-1.3576	1.67038	1.97522	ATP5ME|SLC31A2|GRIN2C|NDUFB9|NDUFS3|PTPRC|SCN9A|KCNAB3|ATP6V0A2|TRPM7|JPH3|KCNT1|KCNH7|SLC13A5	0
GO:0005770	GO Cellular Components	late endosome	-1.83227	2.37253	2.7035	HTT|MAPK1|TPT1|SLC30A4|TMEM59|VPS33B|CHMP7|CHMP4B|SMIM22	0	GO:0051146	GO Biological Processes	striated muscle cell differentiation	-1.93692	2.46809	2.83702	CD81|MYH3|PDGFRB|ADAMTS5|BMP10|SELENON|IFT20|MTLN|STAC3	0	GO:1902495	GO Cellular Components	transmembrane transporter complex	-1.33341	1.78993	1.98686	ATP5ME|GRIN2C|NDUFB9|NDUFS3|SCN9A|KCNAB3|CLCC1|ATP6V0A2|KCNH7|CNIH3|GPR89A	0
GO:0006914	GO Biological Processes	autophagy	-1.3491	2.03883	2.08146	NIPSNAP2|NAGLU|TMEM59|TEX264|WDR41|DDRGK1|CHMP7|CHMP4B	0	GO:0061061	GO Biological Processes	muscle structure development	-1.85819	1.85794	2.56084	CD81|CENPF|CHKB|CNTF|NR4A1|MEF2D|MYH3|PDGFRB|TGFB2|FXR1|ADAMTS5|BMP10|SELENON|IFT20|MTLN|STAC3	0	GO:0015850	GO Biological Processes	organic hydroxy compound transport	-1.68952	2.82237	2.68113	AQP9|SNCA|OSBPL2|ABCC4|ARL8B|STARD5	0
GO:0061919	GO Biological Processes	process utilizing autophagic mechanism	-1.3491	2.03883	2.08146	NIPSNAP2|NAGLU|TMEM59|TEX264|WDR41|DDRGK1|CHMP7|CHMP4B	0	GO:0007517	GO Biological Processes	muscle organ development	-1.75562	2.09197	2.53814	CENPF|CHKB|CNTF|NR4A1|MEF2D|MYH3|TGFB2|FXR1|BMP10|SELENON|STAC3	0	GO:0120013	GO Molecular Functions	lipid transfer activity	-1.34351	3.77763	2.49318	OSBPL2|CIDEB|STARD5	0
GO:0010008	GO Cellular Components	endosome membrane	-1.34905	1.74832	1.99133	CD8B|FURIN|RET|SLC30A4|TMEM59|NDRG1|VPS33B|KREMEN2|ITCH|CHMP7|CHMP4B|TAB3	0	GO:0014902	GO Biological Processes	myotube differentiation	-1.43123	3.19106	2.47644	CD81|ADAMTS5|SELENON|STAC3	0	GO:0030301	GO Biological Processes	cholesterol transport	-1.31103	3.66486	2.42857	OSBPL2|ARL8B|STARD5	0
GO:0044403	GO Biological Processes	biological process involved in symbiotic interaction	-1.8286	2.52754	2.74595	CD4|EEF1A1|JUN|SAP30|ITCH|CHMP7|CHMP4B|ZDHHC20	0	GO:0042692	GO Biological Processes	muscle cell differentiation	-1.32457	1.91962	2.01723	CD81|MYH3|PDGFRB|ADAMTS5|BMP10|SELENON|IFT20|MTLN|STAC3	0	hsa05166	KEGG Pathway	Human T-cell leukemia virus 1 infection	-1.68342	2.55777	2.60253	ATF2|HLA-F|LTBR|MAPK10|ZFP36|KAT5|ANAPC16	0
GO:0051851	GO Biological Processes	modulation by host of symbiont process	-1.65032	3.74918	2.86084	EEF1A1|JUN|SAP30|ZDHHC20	0	GO:2000736	GO Biological Processes	regulation of stem cell differentiation	-1.91776	3.65643	3.13628	CHD4|TACSTD2|PRKDC|TGFB2|ITCH	0	hsa05203	KEGG Pathway	Viral carcinogenesis	-1.38997	2.39557	2.22977	CHD4|ATF2|HLA-F|LTBR|PXN|H2BC18	0
GO:0016032	GO Biological Processes	viral process	-1.39657	2.21991	2.1888	CD4|JUN|FURIN|EIF3L|ITCH|CHMP7|CHMP4B	0	GO:0098632	GO Molecular Functions	cell-cell adhesion mediator activity	-1.90992	4.46749	3.31104	BSG|JUP|CD200|NEXN	0	GO:0016879	GO Molecular Functions	ligase activity, forming carbon-nitrogen bonds	-1.68065	5.11554	3.17357	MCCC1|NAPRT|TTL	0
GO:0042551	GO Biological Processes	neuron maturation	-1.81578	5.75158	3.45464	KCNB1|RET|KCNIP2	0	GO:0098631	GO Molecular Functions	cell adhesion mediator activity	-1.44899	3.23305	2.50741	BSG|JUP|CD200|NEXN	0	GO:0031072	GO Molecular Functions	heat shock protein binding	-1.64551	3.12399	2.70949	HSPA6|SNCA|ZFP36|PDXP|METTL18	0
GO:0140115	GO Biological Processes	export across plasma membrane	-1.42726	4.08177	2.6605	KCNB1|SLC30A4|SLC27A1	0	GO:0098609	GO Biological Processes	cell-cell adhesion	-1.42302	1.67227	2.04871	BSG|ENTPD1|COL13A1|JUP|LAMB1|CD200|PTPRF|SRC|TGFB2|ASTN2|ICOS|AMIGO1|ADGRV1|NEXN|ELFN2	0	GO:0050819	GO Biological Processes	negative regulation of coagulation	-1.63405	4.91092	3.07807	PRKG1|PROCR|ADTRP	0
GO:1904813	GO Cellular Components	ficolin-1-rich granule lumen	-1.7878	3.40147	2.93496	CTSZ|EEF1A1|EEF2|MAPK1|PLEKHO2	0	GO:0008038	GO Biological Processes	neuron recognition	-1.36403	3.83925	2.53246	BSG|AMIGO1|NEXN	0	hsa04142	KEGG Pathway	Lysosome	-1.62053	3.07702	2.6698	ASAH1|MANBA|CLTCL1|ATP6V0A2|GGA1	0
GO:0060425	GO Biological Processes	lung morphogenesis	-1.69116	5.16469	3.19562	CTSZ|MAPK1|RPL13A	0	GO:0010821	GO Biological Processes	regulation of mitochondrion organization	-1.90639	3.15015	2.99762	SLC25A6|IFI6|SSBP1|HRK|INF2|MYO19	0	GO:0045933	GO Biological Processes	positive regulation of muscle contraction	-1.61157	4.81463	3.03221	ACTN3|GHSR|PROK2	0
GO:0101002	GO Cellular Components	ficolin-1-rich granule	-1.6308	2.73589	2.59395	CTSZ|EEF1A1|EEF2|MAPK1|CD93|PLEKHO2	0	GO:0035925	GO Molecular Functions	mRNA 3'-UTR AU-rich region binding	-1.90084	6.1428	3.62534	FXR1|CPSF1|EXOSC4	0	GO:0006940	GO Biological Processes	regulation of smooth muscle contraction	-1.37725	3.89755	2.56042	GHSR|PRKG1|PROK2	0
[truncated: 632 more rows]

## Sheet: Table S6
Table S6 Co-expressed genes associated with phenotypes.
[truncated: 36,270 more rows]

## Sheet: Table S7
Table S7 Intersection of co-expressed genes and differentially expressed genes
[truncated: 126 more rows]

## Sheet: Table S8
Table S8 Enrichment analysis of candidate DE-mRNAs and DE-lncRNAs
[truncated: 185 more rows]

[truncated: 6 more sheets: Table S9, Table S10, Table S11, Table S12, Table S13, Table S14]
